# Supplementary material for: Personal risk factors associated with heat-related illness among new conscripts undergoing basic training in Thailand
Source: PLoS One. 2018 Sep 4;13(9):e0203428. doi: 10.1371/journal.pone.0203428 (PMC6122829; doi:10.1371/journal.pone.0203428)
Supplement: S1 File — (XLSX) [file pone.0203428.s008.xlsx]

## Sheet: RTA_HS_polsone
unit	Age	Weight	Height	BMI	Occupation	Smoke	Exercise	Ocup_gr	weight5_01	weight5_02	weight5_03	weight5_04	weight5_05	weight5_06	weight5_07	weight5_08	weight5_09	weight5_10	weight5_11	weight5_12	weight5_13	weight5_14	weight5_15	weight5_16	weight5_17	weight5_18	weight5_19	weight5_20	weight5_21	weight5_22	weight5_23	weight5_24	weight5_25	weight5_26	weight5_27	weight5_28	weight5_29	weight5_30	weight5_31	weight6_01	weight6_02	weight6_03	weight6_04	weight6_05	weight6_06	weight6_07	weight6_08	weight6_09	weight6_10
2																51.5			51		56			64	50	50									50.5			50
2	21	55	168	19.487	1	3	2	0											56.5		55			56.5	50	52												55
2	21	63	174	20.8086	6	3	1	0								56.2			56					60	56	56									54.8
2	21	53	163	19.9481	3	1	2	1								72		71.9	72					77	70	71									66.4			66.4
1	21	64.9	173	21.6847	1	1	2	0																					56.4	56.1	56	56	56	56.6	56	56	56	56	56	56	56	56	56	56	56	56	56	56	56
2	21	60	171	20.5191	8	1	2	0								73.1		73	73					77	70	72									71			71
2	21	56	165	20.5693	3	1		1								52			51.4		55			52	50	50									52			52
2	21	69	176	22.2753	3	1	1	1								71			71.6		69			72	70	70									74.1			74
2	21	60	167	21.5139	1	3		0								57			53		50			53	52	52									58.4			58.4
2	21	52	163	19.5717	3	1		1								53			54.1		56			54	52	53									57			57
2	21	50	165	18.3655	5	1	2	1								55			55		55.5			55	53	54									56			56
2	21	60	167	21.5139	7	3		1								55			55.8		53			56	54	55									58.8			58.8
2	21	63	175	20.5714	1	3	2	0								55.3			55					54.9	54	54									57.8
1	23	62.4	168	22.1088	8	3	2	0																				62	62.1	62.3	62	62	62	62	62	62	61	60.5	60	60.3	59.8	59	58.5	58	58	57.1	57.5	57.6	56.9
2	21	61	170	21.1073	7	1		1								64			63.6		60			64	62	63									59			59
2	21	63	177	20.1092	9	3	1									68.2			67.8					68	65	67									67.3			67.3
2	21	60	170	20.7612	7	1		1								76			74.7		70			75	74	74									74.5			74.4
2																75			75					75	74	74									58.5
1	21	63	164	23.4236	3	2	1	1									79	79.2	78.7	79.2	79.2	79.5	79.2	79.2	60	60	60	60	59	59.7	59	59	59	59	59	59.8	58	59	60	59	60	60	59	59	59	59	59	59	59
2	21	60	169	21.0077	3	3		1								56		56	56		55			56	56	55									56.9			56.9
2	21	63	170	21.7993	3	3		1								55			54		55	55		55	53	54									53			53
1	21	69.6	175	22.7265	7	2	2	1																				70.1	70	70	70	70	70	70	70	70	70	69.4	70.8	70.2	70.4	69.4	69.5	69.4	69.5	70.1	70.2	70.2
2	23	60	169	21.0077	7	1		1								65		65	65		61			65	63	64									66.7			66.7
2	21	68	176	21.9525	7	1	1	1								60			65		65	64	64	65	65	65	64	64	64	64	64	64	64	62	61			61
3	21	89	171	30.4367	7	2	2	1								86.4	88.2	89	89.7	89.3	89.3	81.8	88.1	87.2	87.7	87.1	87.2	86.6	85.1	84.6	83		84.9	82.3	83.1	82.3	83.5	82.3	82.3	80.3	82.7	81.7	81	79.1	77.3	79.3	78.1	78.3	77
3	21	95	171	32.4886	7	1	2	1								92.8	93.6	93.4	92.9	92.4	93.1	92.6	92	91.4	88.5	90.9	91.5	91.6	91.3	89.6	89		89	89.2	87.5	89	87.4	87.6	86.2	86.9	88.4	85	85	84	83.9	82.9	82	83.6	82.1
3	21	85	165	31.2213	9	1	2									83.3	82.8	81.7	82.5	80.7	81.2	80.7	79.5	79.3	78.4	78.2	77.8	79	76	76	76		76.4	76.1	76.6	75	76.5	76.4	74.9	74.5	74	74.3	74.5	73.9	72.2	72.6	71.4	71.9	72.9
3																85.9	85.7	85	84.7	84.8	85.3	83.9	83	83.1	82.6	81.4	82.5	83.9	81	80.7	80.2		82.5	80.1	80.5	80	80.5	79.9	78	79.2	79.6	78	79.3	77.3	77	78.4	76.4	77.4	76.9
3	21	82	165	30.1194	3	1	1	1								82.1	80.9	81	79.5	79	79.7	79.2	78.4	78.3	76.1	78	78.2	77.7	77.4	76.4	76.3		76	76.5	77.1	76.5	75.8	75.4	74.5	74.7	75.1	74	73.6	74.1	74.5	73.1	73.1	71.9	72.9
3																78.4	77.3	76.7	77.1	77.2	76.8	76.9	76.6	75.2	74	74.7	75.7	74.3	73.4	74.6	74		74.3	75.4	74.4	73.9	73.4	72.3	72.5	72.3	72.3	71.5	69	69	69	69	68.3	70.3	69
5	23	73	173	24.3911	3	1	2	1									76.4			76	73	73	73	73	73	70.1	70.1	70.1	70.1	70.1	70.1	70.4	70.1	70.1	70.1	70.1	66.4	66.4	66.4	66.4	66.4	66.4	66.4		66.4	66.4	65.7	65.7	65.4
3	25	90	168	31.8878	9	3	2									87.1	87.6	86.8	87.6	87.3	87	88.1	87.3	86.6	85.8	86.2	87.3	85.2	85.6	86	85		85.5	85.9	84.6	83.6	83.3	81.4	81.4	80.6	80.1	81.3	78	80.1	78.2	78	78.1	79.1	79
1	21	77	176	24.858	6	3	2	0																															71.3	70	69.7	71	71	70.1	69	69	69	69	67.7
3	21	64	165	23.5078	6	2	2	0								62.4	62.4	62.4	61.1	61.3	61.4	61.8	61.3	60.7	58.5	60.5	67.1	60.6	60.3	60.4	59.8		63.9	61.3	62	60.5	59.4	59.8	58.8	59.2	60.8	59.5	58.1	58	58.3	57.7	61.4	58.4	56.7
3	21	86	166	31.2092	1	1	2	0								86.4	86.4	86.1	85.9	85.4	85.4	82.7	84.8	84.8	84.6	83.7	84	84.3	82.8	83.3	82		82.5	83.5	81.4	82.3	81.5	80.4	79.4	79.9	80.4	80.5	77	77.1	77.2	77.4	77.2	76.3	77
3	21	90	173	30.0712	9	1	1									87.5	87.9	86.6	87	86.6	86.6	86.2	85.6	84.5	83.1	83.4	85	84.9	84.3	84.5	84		84.9	83.4	83.7	83.6	84.4	82.4	81.3	80.8	82.2	81.9	80	80.5	79.3	79.3	79.2	80.3	79.5
3	21	89	175	29.0612	9	1	1									86.4	85.7	84.4	85.1	85.6	84.5	85.6	84	84.4	83	82.9	84.7	85	83	83	82.3		83.9	82.3	82.2	82	82.9	81.5	79.4	80.8	80.9	80.2	80.7	79.5	79.4	80.1	79.4	80.2	79.3
3	21	86	170	29.7578	7	3	1	1								86	84.3	84.8	83.9	85.5	83.9	83.3	84.3	82.8	82	82.1	82.7	84.1	81.6	82.2	82.1		81.1	81.9	78.7	80.6	80.4	80.1	79.3	78.4	78.7	78.3	77.5	77.3	77.5	76.4	76	72.6	75.6
1	21	52	176	16.7872	8	3	2	0									65	65.7	65	65.1		65	64.7		65	65	63	60	59	59	59	59	59	59	59	59.2	59	59	59	56	56	56	56	55.8	56.9	56	56	56	56.4
3	21	70	165	25.7117	9	1	2									67.7	67.1	67	66	65.4	65.9	66.6	66.1	65.4	63.8	65.2	66.2	66	65.8	65.2	64.7		66	66.1	66	64.4	63.9	63.1	61.9	62.5	63.5	63.2	63.5	61.7	62.2	61.9	61	61.9	60.7
3	21	87	177	27.7698	9	1	3									86.6	88.7	87.8	87	87.1	86.4	87	87	86.2	86.6	87.9	87.2	86.7	85.9	85	83		84.1	85.3	85.1	84.8	84.3	84.4	84.3	83.9	83.6	83.6	81	81.8	81.2	80.2	82.2	81.3	80.7
3	21	77	168	27.2817	6	1	3	0								74.8	75.1	75.2	74.1	74	74.4	74.3	73.6	74.2	71.8	73.5	73.3	73.3	73.5	72.4	71.9		71	73.1	72	73.5	72.4	71.5	70.6	70.7	72.1	71.6	70.4	70.6	70.5	69.5	69	69.6	68.1
3	21	72	167	25.8166	2	2	1	0								71.9	71.1	71.2	71.3	71.1	70.8	71.1	71.3	70	69.6	70.3	70.7	70.4	69.3	69.6	69		70.6	70.3	69.9	70.3	69.4	69.3	68.4	68.1	69.3	69.4	67	68.3	68.2	68	68.1	67.1	67
5	21	92	175	30.0408	3	1	1	1									92	92	91.6	92	88.7	88.7	88.7	88.7	88.7	88.4	88.4	88.4	88.4	88.4	88.4	88.4	88.4	88.4	85.4		86.2	86.2	86.2	85.5	85.5	85.5	85.5		85.5	85.5	82.9	82.9	82.7
1	21	84	181	25.6402	2	3	2	0									85	84.8	85	85.1		85	85		85	85	85	82	82	82	82	82	82	82	82	82.1	82	82	82	79	75.7	77.3	76.2	75.2	76.1	77.1	75.5	75	73
3	25	70	161	27.0051	6	1	2	0								70.5	70.1	69.8	69.8	69.1	68.4	69.4	68.6	68.2	67.4	67.1	67.9	67.5	67	67.5	67.1		66.8	66.3	66.3	65	67.1	66.2	65.2	66	65.8	65.4	65.9	64.5	64.2	64.8	62.3	62.8	62.3
1	21	73.9	174	24.4088	6	3	2	0									74	74	74.1	74.2		74	74	74.1	74.1	74	74	72	72	72	72	72	72	72	72	73	73	73	73	73	71	67.9	67.8	67	67.7	68	67.3	68.5	65.8
3	21	86	166	31.2092	7	1	2	1								72	71.9	71.4	71.1	70.2	71.2	71.3	71.1	69.2	68.3	68.8	68.9	68.9	70.1	69.3	69.5		69.9	71.1	68.1	67.6	68	67.6	66.1	67	68.2	66.4	65.5	65.5	65.8	64.2	66.3	65.5	64
3	27	55	160	21.4844	3	3	3	1								56.2	55.5	55.3	54.9	54.7	56.5	56.5	56.1	55.4	54.4	55.1	54.9	55.1	55.6	55.2	55.5		56	56.3	56.3	55.3	55.3	55.4	53.4	53.7	55.1	54.8	53.9	53.4	53.4	53.1	53	53.5	53
3	21	60	164	22.3081	7	1	2	1								58.8	59.3	59.5	58.9	58.8	60	60.7	60.7	59.6	58.4	59	59.2	60.2	60	59.5	59.3		65.9	60.4	59.8	60	59.4	58.7	59	58.8	60	60.4	59.4	59.3	60.3	59.3	63.6	59.2	58.4
3	21	95	170	32.872	6	2	2	0								89.9	90	90.4	89.8	88.9	89.2	88	88.4	88.4	85.8	86.5	87.1	87.2	86.3	86	86.5		86	87.2	85.1	86.2	84.7	84.9	83.7	83.6	85.6	83	82.5	82.6	82.9	81.8	83.3	82.6	80.4
3	25	67	164	24.9108	6	3	2	0								66.1	65.9	65.6	66.1	65.5	66.4	66.7	66.4	65.6	63.9	65.1	65.4	65.7	65.6	65.3	65.1		67.1	65.5	63.6	64.4	63.8	63.6	63.2	62.7	64.7	63.1	62.1	62.6	63.7	62.8	64	62.8	61.1
1	21	92	184	27.1739	2	1	2	0									96	96	95.7	96.6	95.8	96.4	96.2	96.2	95.8	96.2	96.2	89.6	89.4	88	87	87	88	86.5	86.2	86	86	85.1	85	86	85	85.8	85.8	85.6	85.1	83.1	84.1	83.4	83
3	21	69	166	25.0399	3	1	2	1								66.6	66.8	66.4	65.7	64.9	65.5	65.6	64.7	64.1	63.1	63.9	64.7	63.7	63	63.6	62.6		63.3	64.6	64.5	63.4	62.8	62.1	61.5	61.2	63.2	62.7	61.7	61.2	61.8	61.2	61.9	61.7	60.5
3	21	74	176	23.8895	7	1	1	1								75.2	75.3	74.9	73.8	74.1	74.8	74.8	75.4	74	72.4	73.1	72.6	73.4	73.3	73.5	72.9		73	73.6	73.7	74	73	73	72	72	74.1	72	72.5	72.8	73.2	71.8	72	72.1	70.7
1	21	67	177	21.3859	2		1	0									68	68	67.9	68.2	68.4	68.3	68.3	68.2	68.1	68.2	68.2	66	66	64.8	65.1	65	64.4	63.9	63	64.1	63.4	63.6	64.7	64.4	62.4	62.4	63	63	63.2	63.4	63.5	61.2	61.3
3	22	91	180	28.0864	2	3	2	0								87.5	88.1	88	87.1	87.3	87.1	88.1	86.9	85.2	85.5	85.4	85.9	84.4	84.5	84.6	84		84.3	84.4	86.1	83.6	83.3	81.4	81.5	80.6	82.3	81.3	79	80	78.2	78.2	78.3	78.2	78.8
5	22	87	172	29.4078	6	3	2	0									87	87	87	87	85	85	85	85	85	82.7	82.7	82.7	82.7	82.7	82.7	82.9	82.7	82.7	82.7	82.7	79	79	79	73.2	73.2	73.2	73.2		73.2	73.2	76.6	76.6	76.6
3	21	65	164	24.1672	6	1	2	0								63.4	63.6	63.5	62.5	62.2	62.3	62.5	61.9	61.6	62	61.3	59.9	60.2	61.3	61.1	60.5		61	61.8	61	59.9	59.4	59.3	57.9	58	59.7	59.7	58.3	58.6	58.9	58.4	58	58.5	57.8
1	21	88.8	168	31.4626	6	2	1	0									94	94	94.2	93.8	94.3	94.2	94.4	94.2	93.8	94.3	93.8	87.1	86.5	86.5	84.9	84.9	84.1	84.1	84.1	84.2	82.4	82.7	83.1	82.9	83.9	82.6	82.7	82.7	82.4	81.4	81.2	80.4	79.9
5	21	82	169	28.7105	6	3	2	0									82	82	82	82	81	81	81	81	81	80.9	80.9	80.9	80.9	80.9	80.9	80.9	80.9	80.9	80.9	80.9	76.4	76.4	76.4	75.3	75.3	75.3	75.3		75.3	75.3	73.1	73.1	73.1
3	21	85	171	29.0688	3	1	3	1								84.8	84.4	84.7	84	83.8	84	84.5	83.7	82.1	79.1	81.3	82.1	83.5	83	83.1	82.5		84	83.7	82.7	82.8	82.4	82.1	81.5	81.5	82.5	81.6	80.5	80.2	81	80.3	81	80	78.7
5	21	70	160	27.3438	4	1	2	1									70	69	70	70	66.2	66.2	66.2	66.2	66.2	67.9	67.9	67.9	67.9	67.9	67.9	67.9	67.9	67.9	67.9	67.9	65	65	65	64.4	64.4	64.4			64.4	64.4	63.5	63.5	63.5
1	21	79	164	29.3724	8	1	1	0									83	83.6	83.1	83.2	83.2	83.4	83.2	82.8	83.3	82.7	83.2	77.8	82	82	82	79	78.7	78.4	77.9	77.9	77.8	75.4	76.3	77.3	76.9	76.1	75.3	74.5	75	74.2	74.2	74.8	73.8
5	21	90	172	30.4218	8	3		0									90	90	90	90	87.5	87.5	87.5	87.5	87.5	87.7	87.7	87.7	87.7	87.7	87.7	87.7	87.7	87.7	87.7	87.7	84.1	84.1	84.1	84.1	84.1	84.1	84.1		84.1	84.1	82	82	80.4
3	21	97	169	33.9624	6	1	3	0								98.4	98	96	96	96.2	96	96.8	96.8	95.3	95	95.8	95.4	95.5	95.9	95.3	94.6		95	95.5	91.6	95.4	94.4	91.8	92	93	94.3	93.3	92.2	91	91.9	91.2	91	91.7	89.7
3	21	73	162	27.8159	2	1	3	0								74	74.1	73.9	72.8	73	72.8	73.4	72.9	72.1	72	72.5	72.1	72.9	72.7	73.7	71.9		72	73.8	72.9	72.1	71.5	70.2	69.3	69.4	70.5	70.6	70	69.4	70.3	70.1	70	70	68.3
1	21	89.1	168	31.5689	9	3	1										89	89	89	88.8		89	89	89	89	89	89	85	85		85	85	85	85	85	85.4	83	83	83	80.7	80.2	79.5	79.5	79	79.5	79.8	78.5	79	78.5
3	21	80	161	30.863	9	3	1									79	78.4	79.4	77.8	79.4	78	77.9	78	76.7	75.9	76.7	77.1	77.6	76.4	76.8	77.4		75.7	76.4	74.9	75.6	75.9	75.4	74.3	73.4	74.6	73.9	73.3	72.1	72.7	72	71.9	71	71.3
3	21	75	178	23.6713	2	1	1	0								73.9	73.2	73.6	72.9	72.8	72.9	73.8	73.7	72.9	71.2	72.8	72.4	73.2	72.4	72.9	72		72	73.6	72.4	72.3	71.3	70.8	70.2	70.1	71.8	70.8	69.1	69.9	70	69.7	69	69.5	68.2
1	21	73.5	175	24	6	1	2	0									74	74	74.6	74.2	74.2	74.2	74.3	74.2	74.2	73.8	73.9	70	70.3	70	70	69.8	69.2	69.2	69	63	66.5	65	67.8	67.6	66.8	66.5	65.5	66.5	66.7	66.3	65.2	66.2	65.2
3	21	65	160	25.3906	3	1	2	1								64.8	64.9	64.2	64.1	63.5	63.5	63.5	63.3	63.4	61.3	62.2	63.1	62.6	62.5	62.1	61		61.8	61.5	61.8	61.4	61.4	60.4	60	60.5	60.1	60.1	59	59.5	58.2	58.2	59.1	60.3	59.4
1	23	85.6	161	33.0234	6	3	2	0																				84.8	84	84.1	84	84	84	84	83.2	83	82.1	81.7	79.8	77.2	77.2	78.2	76.7	76.5	77.3	76.6	76.5	75.8	74.5
3	22	76	168	26.9274	8	1	2	0								72.4	72.7	72.4	71.1	71.5	71.8	72.2	72.6	71.6	70.5	72.1	72.3	71.2	71.5	70.9	70.2		71.6	71.8	70.1	69.3	68.9	68.9	67.2	68.2	69.7	68.6	67.1	67	67.9	68	68	67.9	66.1
3	21	78	170	26.9896	3	3	2	1								73.6	73.5	72.6	72.7	72.2	71.4	71.7	72	72	72.1	71.5	72	72.9	70	71.1	70		71	71.6	72.3	70	71.4	69.9	68.4	69.1	69.6	69.3	69.4	68.5	67.2	68.7	68	68.7	68.4
1	21	83.9	171	28.6926	9	3	1										81	81	81.4	81.4	81.2	81.2	81.4	81.2	81.2	81.3	81.3	77.6	77.7	76.9	77.7	77	77	77.6	76.4	76.4	75.1	75.5	75	75.5	74.2	73.9	74.5	74.9	74.5	74.9	74.5	74.5	74.4
5	23	65.1	171	22.2633	6	3	1	0									65.1	65	65	65	63.8	63.8	63.8	63.8	63.8	61.8	61.8	61.8	61.8	61.8	61.8	61.8	61.8	61.8	61.8	61.8	60.1	60.1	60.1	60	60	60			60	60	60	58.5	58.5
1	21	71.9	171	24.5888	6	3	1	0									72	72	72.4	72.2	72.2	72.4	72.3	72.3	72.3	72.1	71.7	68.5	68.9	68.9	68.5	69.1	68.5	67.3	68.5	68.4	68.2	68.2	68.2	67.4	66.7	66.8	66.1	66.4	66.3	66.8	66.9	65.9	66.4
3	20	70	164	26.0262	3	1		1								69.7	69.4	69.3	69	68.8	68.5	69.3	68.8	67.7	66.8	67.1	66.8	66.3	66.2	66.8	67		67.1	67.1	67.8	66.5	66.4	65.4	65.5	65.9	62.3	65.9	64	64	63.1	63.1	63.2	63.1	63.3
1	20	84.7	171	28.9662	2	3	2	0									85	85.2	85.2	85.3	85.4	85.5	85.2	85.3	85.2	85.1	84.8	80	80.7	80.3	80.7	80	79.5	78.5	78	78	77.8	77.3	78.5	78.4	78.4	76	75.6	75	75.4	76.6	77	76.6	76
1	22	74.4	176	24.0186	2	1	1	0									77	77	77	77	77	77	77	77	77	77	77.1													70.5	70	69.3	65.9	69.1	69	69	69.9	69	70
3	21	78	164	29.0006	4	3	2	1								76.5	76.9	76.5	76.7	76.6	76	77.1	77.1	77	76	75.5	77	76.5	75.7	76.1	75		77.6	76.5	75.9	76.1	75	74.3	74.3	74.5	75.5	74.9	73	72.6	72.1	72.3	72.2	74.3	72.6
5	21	85.3	172	28.8332	6	1	2	0									85.3	85.3	85.3	85.3	85	85	85	85	85	83.3	83.3	83.3	83.3	83.3	83.3	83.3	83.3	83.3	83.3	83.3	79	78.4	78.4	79.1	79.1	79.1	79.1		79.1	79.1	77	77	77
1	21	77.5	162	29.5306	6	3	1	0									78	78	78.1	78.1	78	78	78	78.2	78	78.1	78	78	77.1	76	71	71	71.8						71	71.1	70	70	70	70	70	70	70	70
4	22	53	171	18.1252	8	1	1	0	60	60	60	60	59.8	60	60	60	58.7	58.7	58.7	55.5	55.5	55.5	55.5	55.5	55.5	55.5	55.5	55.5		58.9	58.9	58.9	58.2	58.2	58.2	58.2	58.2	58.2	58.2	56	56	55.5	55.6	55.5	55.5	54.5	54.2	54.8	54.4
5	25	80	173	26.7299	9	1											80	80	80	80	78	77	77	77	77	77.5	77.5	77.5	77.5	77.5	77.5	77.5	77.5	77.5	77.2		76	76	76	75	75	75	75		75	75	73	72.5	72.5
3	21	53	173	17.7086	3	1	2	1								57.7	57.6	58.7	57.8	58.4	59	59.4	58.9	58.4	56.7	57.9	54.6	59.2	60	58.6	53.4		59.5	60.9	59.4	59.2	60.3	59.9	59.3	60.8	62.1	61.8	59.4	59.4	61.4	60.8	59.2	60.5	58.6
1	21	62.3	162.2	23.6803	7	1	2	1									67	67.2	66.8	67	67	67	67.2	67	67	67	67	67	67	66	65	64	64	63	60	60	60.1	61.5	61.3	61.3	61.4	60	62	61.4	61.1	61.7	61.2	61.1
3	21	87	173	29.0688	6	1	2	0								85.4	85	85	83.4	84.8	82.8	83.7	84	83.2	81.6	82	83	83.2	82.5	83.1	83.4		83	83.1	83.2	81.8	81.4	81	80.7	79.7	79.7	79.8	79.4	79.4	79.8	79	78.9	80	79
3	21	102	177	32.5577	1	1	2	0								98.5	97.2	98.5	97.1	98.5	97.2	98.4	97.7	96.2	95.5	95.5	96.4	97.4	94.6	96.1	96.6		95.9	96.7	93.1	95.1	94	94	94.6	93.5	93.5	94.2	92.4	92.5	93.4	91.6	91.8	92	89.8
4	21	56.5	171	19.3222	2	1	1	0	85	84	83.5	83	84	83	80	80	77.3	77.3	77.7	76.9	76.9	76.9	76.9	76.9	76.9	76.9	76.9	76.9		78	78	78	78	76	76	76	76	76	76	76.6	77	76.5	76.5	76.5	76.9	75	75.2	77	75.2
1	20	68	172	22.9854	3	1	2	1									68.2	68	68.2	67.9	68.2	68.2	68.3	68.3	67.9	68.3	67.8	65.2	65.1	66.2	66.3	66.3	66.1	63.7	63.2	62.9	62.7	63.4	63.4	63.4	62.6	61.6	62.1	62.1	62.3	62.4	61.2	62	62.3
3	21	104	169	36.4133	1	1	2	0								103.2	102.8	102.1	102.8	102.1	102.6	101.8	101	101.7	100.4	99.8	102.2	102.2	100	100.6	99.6		99.3	100.2	99.9	99.3	100.5	97.5	96.4	98.8	97	96.5	96.6	95.8	94.2	96	94.3	95	94.2
3	22	60	169	21.0077	1	1	2	0								60.2	59.7	59	59.5	59.4	59.1	58	58.4	59	58.5	57.7	59.1	59.3	59	59.1	57.9		60	60.6	59.1	59.4	60.4	58.3	58.6	58.8	59	59.6	57.6	57.1	56.1	57.5	57.3	57.3	57.1
1	22	77	164	28.6288	6	1	1	0									78	78	77.7	78.2	78.2	78.2	78.2	78.2	78.2	78.2	78.2	77	72	72.4	72	72.5	71	71.4	70.1	71.4	71	71	72.4	72.5	72.3	72	72.4	72	72	70	70.7	70.3	71.1
3	21	81	163	30.4867	1	1	2	0								78.8	79.7	79.2	79	78.9	78.5	79.6	79	78.6	76.6	77.1	76.7	76.1	76.3	76.9	76		76.3	77.1	76.4	77.1	76.2	75.4	74.3	73.3	73.5	73.6	71	73.1	72.4	72.1	71.2	72	72.5
5	25	58.4	166	21.1932	2	3	2	0									58.4	58.4	58	58	56.2	56.2	56.2	56.2	56.2	56.5	56.5	56.5	56.5	56.5	56.5	56.5	56.5	56.5	56.5		55.2	55.2	55.2	52.9	52.9	52.9			52.9	52.9	53.3	53.3	53.3
1	21	77.6	160	30.3125	3	3	1	1																				76	76	76	76	75	73.8	72.8	72	72	73	72.8	72	71.2	71.2	71.3	71	71	71.1	71	71	70
3	21	60	162	22.8624	3	1	1	1								61.2	61.2	62.4	61.3	61.9	60.8	60.5	60.9	59.7	58.7	58.7	58.7	60	59.4	59.8	59.8		59.7	60.1	59.9	59.3	58.8	58.8	58.1	56.8	58.1	58	57.4	57.1	57.5	56.9	57.2	56	56.5
3	21	93	177	29.685	6	1	1	0								89.9	90.2	91	89.4	91.8	90.4	89.9	90.6	89	88.1	88.5	89.3	90.9	88.3	88.8	89.5		88.3	87.8	87.2	88	84.1	87.4	87.2	86.3	87.3	86	85.8	84.8	85.7	85.3	84.3	83	83.8
1	21	71	172	23.9995	6	3	2	0									74.2	74.3	74.4	74.4	74.2	74.2	74.3	74.3	74.1	74.2	74.2	70.3	70.2	70.1	69.5	69.5	68.2	68.5	69.1	69.3	68.2	68.3	69.5	69.1	68.1	66.3	66.6	66.6	67.1	67.2	67.4	67.4	67
5	24	99	174	32.6992	2	3	2	0									99	99	99	99	96	96	96	96	96	96.2	96.2	96.2	96.2	96.2	96.2	96.2	96.2	96.2	96.2	96.2	92.1	92.1	92.1	91.9	91.9	91.9			91.9		89.3	89.3	89.3
3	21	75	163	28.2284	7	1	2	1								73.5	74.3	73.6	73.7	73.4	72.7	72.1	72.5	72.5	71.9	72.1	72.7	72.7	71.6	72.1	71		72.1	72.3	71.7	71.7	71.5	70.4	70.3	70	69.6	69.6	69	68.9	67.2	68.4	67.4	68.3	67.8
3	21	69	169	24.1588	6	1	1	0								68	68.1	68.4	66.8	67.3	66.6	66.3	67.1	63.7	65	65	66.8	66.2	65.9	66.2	66.6		65.6	65.9	63.6	66.1	66.5	65.5	65.7	64.8	64.5	64.7	64.4	65.1	65.2	64.2	64	61.5	61.4
1	21				3	1	1	1									58	58				58.1	58	58	58.2	58.1	58	54	54	54	54	54	54	54	54	54	54	54	54	50	50	51	50	50.2	50	50	50	50	51.1
3	21	94	173	31.4077	2	1	2	0								91.5	92.2	91.4	91.4	91.1	91.1	90.3	89.4	90.3	88.2	88	89.8	89.9	89	89	87.2		89.6	89.9	89	88.5	89.7	87.7	86	86.7	87.5	87.5	87.2	84.5	84.2	86.1	85.3	84.4	85.6
5	20	69	165	25.3444	6	1		0									69	69	68	69	66	66	66	66	66	66.4	66.4	66.4	66.4	66.4	66.4	66.4	66.4	66.4	66.4		64.8	64.8	64.8	64.3	64.2	64.2			64.2	64.2	62.7	62.7	62.7
1	23	67.7	167	24.2748	6	2	2	0									68	68	68.4	67.9	68.6	68.5	68.2	68.2	68.6	68.3	67.7	66.2	66	65	65.8	65.9	64.8	64.7	64	64.4	63.7	63.1	64.3	63.3	63.7	62.7	62.9	62.9	63.1	62.3	62.4	62.8	62.1
1	23	96.2	173	32.1427	2	3	2	0																															87.3	86	86.2	85.5	85.6	85.5	83.9	83.8	82.7	83.6	82.5
3	21	65	171	22.2291	2	1	1	0								65.5	66.1	65.5	65.8	66.7	66	65.8	65.4	65.3	65.2	64.3	65.6	65.6	64	65.1	64		66.3	65.1	65.4	65	66.1	65.2	64.6	64.8		65.9	64.7	63.5	64.3	65.9	64.3	64.2	64.8
3	21	67	167	24.0238	9	1	2									67.1	67.3	67	67.3	67.1	67.5	66.2	65.8	66.1	66.8	65.2	66.5	67.3	65	65.2	64.4		65.3	65.3	65.5	65.4	66.8	65.4	65.2	65	66.3	65.9	64.7	63.5	63	64	63.3	62.5	64.2
5	21	61	165	22.4059	3	3	2	1									61	61	61	61	59	59	59	59	59	58	58	58	58	58	58	58	58	58	58	58	58.9	58.9	58.9	57.8	57.8	57.8			57.8	57.8	57.4	57.4	57.4
5	21	75	170	25.9516	2	3	2	0									75	75	75	75	74.6	74.6	74.6	74.6	74.6	73.9	73.9	73.9	73.9	73.9	73.9	73.9	73.9	73.9	73.9	73.9	71.5	71.5	71.5	70.9	70.9	70.9	70.9		70.9	70.9	69.6	69.6	69.6
5	20	83.3	175	27.2	6	1	2	0									83.3	83.3	83.3	83.3	83	83	83	83	83	83.1	83.1	83.1	83.1	83.1	83.2	83.1	83.1	83.1	83.1	83.1	81.7	81.7	81.7	80.5	80.5	80.5	80.5		80.5	80.5	78.4	78.4	78.4
3	23	60	156	24.6548	3	3	2	1								58.3	57.7	59.2	58.2	59.7	58.2	57.5	57.4	57.3	56.9	57.1	59.1	58.8	58.2	58.4	58.6		57.9	59.2	58.9	58.4	57.8	57.3	56.6	56.9	59.9	58.1	57.1	55.9	56.6	56.4	56.3	55.9	56.3
3	21	69	167	24.7409	6	1	1	0								68.5	69	68.5	68.8	68.4	68.3	68.1	67.4	67.1	66.4	66.7	68.2	67.5	66.8	67.9	67		68.3	68.4	68.3	68.3	68.5	66.5	66.4	66.5	67.9	67.1	65	64.3	65.1	64.2	65.2	66.1	65.7
1	21	67.1	168	23.7741	2	3	1	0									67	67.2	67.1	67	67	67	66.8	67.1	67	67	67.1	67	63	63	63	63	63	63	63	63	63	63	63	61.2	61.9	60.4	60.5	59.8	60.2	59.7	59.3	59.5	59.1
1	21	67.5	172	22.8164	6	1	2	0									70	69.5	70	70	70	70	70.1	70	69.7	70	70.4	71	71	71	71	71	71	71	71	72	72	72	72	66.6	66.8	66.6	66.6	66.2	65.6	65	66.5	67	69
1	21	90	180	27.7778	8	1	1	0																				85.4	83	82	82	82	81.9	82	82.3	80.4	80	80	80	80	80	80	80	80	80	80	80	80	80
5	25	82	167	29.4023	6	1	2	0									82	82	82	82	78	78	78	78	78	79.2	79.2	79.2	79.2	79.2	79.2	79.2	79.2	79.2	79.2		77.6	77.6	77.6	76.6	76.6	76.6			76.6	76.6	75.2	75.2	75.2
1	21	67.2	166	24.3867	2	3	1	0									67	67	66.8	67.4	67.5	67.3	67.2	66.8	66.9	67.2	67.2	65.4	64	63.7	64.5	64.3	63.4	63.7	64.3	64.3	61	61.3	61	62.1	62	62.4	60.1	62	62	62	60	60	61.3
3	22	71	169	24.8591	2	1	1	0								69.9	69.4	70.5	69.6	71.1	69.1	69.4	69.9	69.1	68.4	68.3	69.6	70.2	68.9	69.4	69.2		69.9	70.9	68.8	69.2	68.9	67.9	67.2	66.5	66.5	67.3	66.7	65.4	66.3	66	66.6	51	66.5
5	24	76	174	25.1024	2	3	1	0									76	76	76	76	75	75	75	75	75	75.7	75.7	75.7	75.7	75.7	75.7	75.7	75.7	75.7	75.5	75.7	73.1	73.1	73.2	72.4	72.4	72.4	72.4		72.4	72.4	70.5	70.5	70.5
3	24	56	168	19.8413	1	3	3	0								57.3	56.9	56.7	57	57.4	56.3	56.7	55.8	56.6	56.1	55.9	57.1	57	56	56.1	55.1		56.4	56.8	55.4	56.5	55.4	54.7	53.9	54.4	55	54.8	55.1	54.5	55.2	54.3	53.3	53.5	54.2
3	21	80	170	27.6817	3	1	1	1								78.6	78	77.2	76.3	76.2	76.6	76.7	77.1	76.3	76	75.3	75.8	76.2	76	75.9	75.4		76	77.1	74.5	75.5	75.1	73.5	73.9	73.7	74.1	73.5	75	75.4	72.3	73.7	72	71.8	70.4
5	21	101	180	31.1728	1	3	2	0									101	100.2	100	100	101.8	101.8	101.8	101.8	101.8	99.1	99.1	99.1	99.1	99.1	99.1	99.1	99.1	99.1	99.1	99.1	96.6	96.6	96.6	95.2	95.2	95.2			92.2	95.2	93.4	93.4	93.4
3	21	65	167	23.3067	3	1	2	1								62.7	62.1	62.2	62.3	61.7	61.4	61	61.2	61.2	60.9	60.4	61.1	61.9	60	60.7	60.2		60.3	60.6	60.7	60	61.5	60.6	59.9	61.1	60.6	60.2	60.2	60.2	59.2	60.7	59	59.9	59
2	21	60	173	20.0474	7	1	2	1								60.1	60	60	59	60	60	60	60	59	60	59									63
1	21	61.8	181	18.8639	3	1	2	1																				60.5	60	59	59.1	59	58.2	60	61	61	61	62	62.4	61.5	62.5	62.3	62.3	61.5	62.5	62.7	62	62.7	62.9
5	21	77	173	25.7276	8	3	1	0									77	77	77	77	76.3	76.3	76.3	76.3	76.3	74.2	74.2	74.2	74.2	74.2	74.2	74.2	74.2	74.2	74.2	74.2	70.9	70.9	70.9	77.7	77.7	77.7	77.7		77.7	77.7	70.1	70.1	70.1
5	21	87.7	173	29.3027	2	1	1	0									87.7	87.7	87.7	87.7	86	86	86	86	86	86.2	86.2	86.2	86.2	86.2	86.2	83.1	86.2	86.2	86.2	86.2	84.9	84.9	84.9	84.5	84.5	84.5	84.5		84.5	84.5	82.3	82.3	82.3
1	21	96	174	31.7083	3	1	1	1									98	98	97.6	98.4	98.6	98.2	98.2	98.2	97.9	98.1	98.2	98	93.3	93	93.8	93	93	93	93	93	90	90	90	90	90	90	90	90	90	90	89	89.7	89
5	20	53.5	170	18.5121	9	1	2										53.5	53	53	53.5	48.8	48.8	48.8	48.8	48.8	49.3	49.3	49.3	49.3	49.3	49.9	49.3	49.3	49.3	49.3	49	49.3	49.3	49.3	50.3	50.3	50.3	50.3		50.3	50.3	50.5	50.5	50.5
1	21	72	170	24.9135	7	1	1	1									73	73	72.5	73.2	73.4	73.2	73.5	73.2	72.9	73.1	73.2	71.8	71	70.1	70	69.5	69	68	68	68	68	69.3	67	67	67.3	68	68.3	68.3	67	66	66	66	66
1	21	63.4	173	21.1835	4	3	2	1																				62.1	64	64	64	64.2	64	64	63	63	62.8	61.6	61.2	61	60.9	60.2	59.6	60.2	59	59.2	59.1	59
3	21	79	181	24.114	6	1	2	0								81.8	81.8	83.4	82.2	83.3	82.2	82.6	82.1	80.5	79.5	79.8	81.1	80.8	79.9	79.6	80.6		79.2	79.1	78.2	78.2	78.6	77.9	77.5	77.1	78.4	77.6	76.9	77	77.5	77	76.6	76	75.2
5	21	85	174	28.075	7	1	1	1									85	85	85	85	88.2	88.2	88.2	88.2	88.2	85.9	85.9	85.9	85.9	85.9	85.9	85.9	85.9	85.9	85.9	85.9	82.8	82.8	82.8	82.5	82.5	82.5	82.5		83.2	82.5	80.1	80.1	80.1
1	25	90.3	180	27.8704	6	1	2	0									94	94	93.5	94.2	94.2	94.3	94	94.2	93.7	94.1	94.1	89.3	89.2	89	89	88.5	88.3	88.5	88	87.5	86.5	86.5	87	87	87.5	86	84.7	84.7	85.4	85.3	85.7	85	84
5	21	53.6	165	19.6878	2	1	1	0									53.6	53	53	53	52.5	52.5	52.5	52.5	52.5	54.5	54.5	54.5	54.5	54.5	54.5	54.5	54.5	54.5	54.5	54.5	53	53	53	53.7	53.7	53.7			58.7	53.7	54.1	54.1	54.1
1	22	69.1	166.2	25.0159	9	1	1																					64.5	66.1	65	64	65	65	65.8	65	63	64	64	64	63.2	63.1	62.1	62.3	63.1	61.4	60.2	61.3	61.6
1	21	66.1	162	25.1867	1	3	1	0									68	68.1	68	68.1	68	68.1	68	68	68	68	68	67.8	67	67	67	67.1	67	66	66.2	65	65	65	65.9	65	63.4	63.3	63.7	62.9	63.6	63.5	62.6	62.8	63.2
5	22	76	169	26.6097	2	1		0									76	76	76	76	76.3	76.3	76.3	76.3	76.3	75.3	75.3	75.3	75.3	75.3	75.3	75.3	75.3	75.3	75.3	75.5	72.7	72.7	72.7	72	72	72			72	72	72.7	72.7	72.7
1	21	77.2	170	26.7128	6	3	1	0									77	77	77.4	77.4	77.2	77.6	77.3	77.5	76.8	76.8	77.2	72.6	73.6	72.1	73.2	73	73	73.4	73.6	73.6	69.5	69.7	69.7	69.2	67	67	67.6	67.6	67.6	67.1	67.1	66.5	66.8
3	21	63	168	22.3214	9	1	2									63.4	63.2	64.4	63.7	64.6	63.9	62.9	63.5	61.8	61.6	61.2	62.5	62.6	61.9	61.5	62.5		62	62.3	62.4	61.4	61.9	61.2	61	60.1	60.9	60.9	60.7	61.2	62.2	61.2	61	61	60.4
5	21	74	165	27.1809	8	3	2	0									74	73.5	74	74	73.3	73.3	73.3	73.3	73.3	72.4	72.4	72.4	72.4	72.4	72.4	72.4	72.4	72.4	72.4	72.4	69.6	69.6	69.6	69.5	69.5	69.5			69.5	69.5	68.3	68.3	68.3
1	22	70.7	168.5	24.9012	2	3	1	0									71	71	70.6	71.4	71.2	71.2	71.2	71.2	71.3	70.8	70.9	68.1	68.5	68.2	68	68.7	68.8	67.9	66.1	66	66.8	66.5	66.7	66.4	65.9	65.5	65.7	65.7	65.9	65.9	65.5	65.2	64.9
5	23	75.5	164	28.0711	8	1	2	0									75.5	75.5	75.5	75.5	75.8	75.8	75.8	75.8	75.8	73.6	73.6	73.6	73	73.6	73.6	73.6	73.6	73.6	73.6	73.6	76.9	76.9	76.9	71	71	71	71		71	71	70.2	70.2	70.2
3	21	69	177	22.0243	9	1	3									71.2	70	70.5	70.9	71.9	73.1	73	73.4	73.9	73.3	70	68.1	70.7	74	73.4	72.1		74.6	72.2	72.6	74	73.5	73.4	71.5	72.7	73.9	73.9	74	71.5	71.1	72.1	71.1	71.2	70.1
5	21	69	171	23.597	6	1	2	0									69	69	69	69	69.3	69.3	69.3	69.3	69.3	68.2	68.2	68.2	68.2	68.2	68.2	68.2	68.2	68.2	68.2	68.2	66.2	66.2	66.2	66.6	66.6	66.6	66.6		66.6	66.6	64.5	64.5	64.5
4	21	60	165	22.0386	8	1	2	0	52	51.5	51.6	51	48	52	48.8	48.8	47.6	47.6	47.6	47.8	47.8	47.8	47.8	47.8	47.7	47.8	47.8	47.8		47.5	47.5	47.5	48.3	48.3	48	46.9	45.8	45.8	45.8	47.9	48	47.8	47.9	46.5	47	46.2	46.7	47.5	46.2
1	22	88	170	30.4498	7	1	2	1									87	87.6	88.1	88		88	87.8		88	88		88	85	85	85	85	85	85	85	85.1	85	85	85	81	80	80	80	80	83	83	82	79	80
3	22	55	169	19.257	1	1		0								58.3	58	57.9	58.6	58.8	57.9	59.3	58.4	52.9	58.2	58.5	59.1	60.3	58	59.1	58		59	58.1	57.7	58	58.4	58.4	56.8	58.9	58.8	53.4	56.9	56.5	57.2	57.7	57.2	56.2	56.2
5	24	63	162	24.0055	2	3	1	0									63	62	63	63	60.5	60.5	60.5	60.5	60.5	62.5	62.5	62.5	62.5	62.5	62.5	62.5	62.5	62.5	62.5	62.5	60.4	60.4	60.4	59.8	59.8	59.8			59.8	59.8	58.9	58.9	58.9
1	21	71	165	26.079	3	1	1	1									71	71	71	71	71	71	71	71	71	71	71	71.6	71.8	70.8	71.1	71.3	71.4	71.3	71.2	71.2	71.5	71.6	71.1	68.7	68.4	67.6	66.8	66.4	67.6	68.7	67.2	67.6	66.7
1	21	77.8	168	27.5652	6	1	1	0									77	77	77.3	77.4	77.5	77.4	77.2	76.8	77.2	77.2	76.9	76.4	75.2	75.2	74.8	74	75.2	75	73.5	73.2	73	72.3	73	73.5	72.3	71.9	71.7	71	71.5	72.5	71.5	72	71.6
1																	69	69	68.7	69.2	69.2	69.2	69.2	68.7	69.2	69.2	68.7	69.3	69.2	69.5	68.9	69	70.1	69.4	69.2	69.1	69.3	69.8	68.5	69	67.5	67.5	67.3	67.8	68	67.8	67.3	67.3	67.2
3	21	86	166	31.2092	3	1	2	1								84.1	87	82.7	82.2	81.5	81.4	82.1	81.3	80.6	89.8	81.4	80.8	81	81	80.5	79.2		67.2	80.5	81.6	80.3	78.9	78.6	77.9	77.8	77.6	77.2	75.2	75.4	75.3	73.7	74.6	73.9	73.5
5	24	70	171	23.939	6	1	2	0									70.4	69.5	70	70	71.1	71.1	71.1	71.1	71.1	69.3	69.3	69.3	69.3	69.3	69.3	69.3	69.3	69.3	69.3	69.3	67.6	67.6	67.6	67	67	67			67	67	66.4	66.4	66.4
1	22	64.1	170	22.1799	2	1	2	0									66	66.4	66.3	66.2	66.2	66.3	66.2	65.8	66.3	66.2	66.2	64.2	65.7	65.7	65	68.8	64.5	64.1	64.2	64.2	62	63	62	62.3	62.3	61.8	61.8	61.8	61.5	60.7	61.4	61.9	61.7
1	21	65.8	170	22.7682	1	1	2	0									67	67	67.6	67.2	67.2	67.3	67.3	67.2	67.2	67.2	67.3	65	65.1	64.4	63.8	63.4	63.4	63.7	63.8	63.4	63.1	63.5	63.4	63.7	62.2	62	61.5	61.5	62.4	61.5	62	61.7	61.3
1	21	61.6	169	21.5679	1	3	2	0									62	62.2	62.1	62	62	62.1	62	62.1	62	62	62	60	60	60									60	59.5	57.5	56	56.1	56.1	57.3	57.2		58	57.7
5	21	90	174	29.7265	2	1	1	0									90	89	90	90	93.2	93.2	93.2	93.2	93.2	90.1	90.1	90.1	90.1	90.1	90.1	90.1	90.1	90.1	90.1	90.1	87.8	87.8	87.8	88.5	88.5	88.5			88.5	88.5	85.7	85.7	85.7
1	21		173		3	1	2	1									65	65	65	65	65.1	65	65.2	65	65	65	65	59.8	59.4	59.5	59.4	59.5	59.4	59.5	59.3	59.3	59.7	59.6	59.5	59.9	59.5	59.5	59.5	59	59	59.5	59.5	59.5	58.2
1	22	87.8	180.2	27.0386	6	1	1	0																				81	81.2	81.2	81.4	81	81	81	80.9	80.9	80.4	79	78.4	79.4	79	79	78	78	78.5	77.8	78.1	78.1
1	25	68.4	172	23.1206	2	3	2	0																				71.2	72	72	72	72.1	71	71.8	71	70				65.3	65.3	65.3	64.5	64.2	64.5	62.3	62	62	60.9
5	21	78.2	168	27.7069	9	2	2										78.2	78	78	78	77.9	77.9	77.9	77.9	77.9	77.4	77.4	77.4	77.4	77.4	77.4	77.4	77.4	77.4	77.4	77.4	76.4	76.4	76.4	76	76	76			76	76	75	74.4	74.4
1	21	68.6	169	24.0188	3	3	2	1									68	68	68.1	68	68	68	68	68.2	68	68.2	68												63.8	63.4	63	62.4	62	62.4	62	62	61.1	61.7
5	21	66	168	23.3844	9	3	1										66	66	66	66	67.3	67.3	67.3	67.3	67.3	64.7	64.7	64.7	64.7	64.7	64.7	64.7	64.7	64.7	64.7	64.7	63	63	63	63.1	63.1	63.1	63.1		63.1	63.1	62.1	62.1	62.1
1	21	89	172	30.0838	3	1	2	1																															80	80	79.1	78.5	78.5	78.4	78.5	78.5	77	77	76
3	21	55.5	169	19.4321	9	3	2									54.8	54.4	55.2	54.2	55.5	54.3	54.1	53.8	53.4	52.1	52.5	53.4	53.3	52.9	53.1	53.6		53	53.2	52.8	53.2	53.2	52.8	51.9	51.6	52.3	52.4	51.9	51.8	52	51.1	51.7	51	52
5	21	69	153	29.4758	6	1	2	0									69	69	69	69	66	66	66	66	66	67.2	67.2	65	67.2	67.2	67.2	67.2	67.2	67.2	67.2	67.1	64.4	64.4	64.4	63.6	63.6	63.6	63.6		63.6	63.6	62.9	62.9	62.9
1	23	71.5	171	24.452	8	1	1	0									71.5	71.5	71.4	72.1	71.8	72.3	72.3	71.8	71.9	72.4	71.8	71.9	71.8	71.9	72	71.5	72	71.9	70.7	70	71.1	71.4	70	69.9	69.9	69.9	70.1	70.1	68.5	69	69	69	68.5
1	23	54.7	164	20.3376	4	1	1	1									56	56	56.2	56.1	56	56	56	56	56	56	56	54	54.2	54	53.8	54	54	54	54	54	54.2	54.2	54.4	54	54.4	52.9	53.3	53	53.2	53.3	53.4	53.4	53
3	21	75	177	23.9395	9	3	2									74.2	74.9	74.8	74.7	74.5	74.5	73.9	73.7	74.1	74.3	73.8	74.9	75	73	73.7	72.1		71	70.5	72.4	72.4	71.4	70.5	70.8	72.2	70.5	71.2	72.1	70.1	70.1	71.1	70.3	70.4	69.1
1	22	85.5	174	28.2402	7	3	2	1									87	87.3	87	87.3	87.2	87.3	87.2	87.2	87.2	87.3	87.1	85.3	85	85	85	81.2	81.1	81.2	80	80.1	80.1	79.5	79.8	80	79.5	78	78	78	78.5	78	79	78	78.5
3	21	65	181	19.8407	6	1	1	0								69.1	68.9	68.3	68.4	68.5	68.3	70.4	68.1	67.8	67.2	66.8	69.2	69.7	67	68.2	67.5		69.3	70.5	69.4	69	69	69.9	69.3	70.2	70.9	68.3	68.9	67	67.1	69.9	68.8	68.9	68
5	23	67	170	23.1834	2	3	1	0									67	67	66.8	67	63.7	63.7	63.7	63.7	63.7	65.4	65.4	65.4	65.4	65.4	65.4	65.4	65.4	65.4	65.4		64.8	64.8	64.8	63.8	63.8	63.8	63.8		63.8	63.8	62.7	62.7	62.7
3	22	62	165	22.7732	2		1	0								60.7	60.3	59.7	60	59.9	59.7	59.8	60	60	60	59.7	61.4	61.6	60	60.1	59.1		60.3	62.4	61.1	61.3	60.6	60.3	58.9	60.1	60.5	59.1	58.9	57.9	58.2	58.4	58.4	57.5	58.1
1	21	73	167	26.1752	6	1	2	0																				71	71	71.2	71	71	71	71	70	70	70	70	69.1	69.5	68.4	67.7	66.8	66	66	67.5	67.9	67.8	67.3
1	21	85.3	178	26.9221	2	2	2	0									85	85	85.4	85.3	85.2	85.3	85.2	85.1	85.1	85.2	85.2	81.9	81.9	81.4	80.9	81	81	81.4	81.2	80	81.9	81.8	80	79.5	79	74.7	79	79.4	79.2	79	79	79	79
1	22	62.2	166	22.5722	6	3	1	0									63	63	63.4	63.4	63.4	63.2	63.2	63.4	63.2	63.4	63.3	59.6	59.5	59.7	59.9	59.5	59.3	58.9	60	59.5	60	58.5	58.1	59.1	58.9	57.9	58.4	58.6	57.8	58	57.2	57.6	57
5	24	60	167	21.5139	2	1	2	0									60	60	60	60	61.4	61.4	61.4	61.4	61.4	59.8	59.8	59.8	59.8	59.8	59.8	59.8	59.8	59.8	59.8	59.8	57.2	57.2	57.2	57.3	57.3	57.3	57.3		57.2	57.3	56.5	56.5	56.5
5	20	53.3	163	20.061	6	1	2	0									53.3	53.3	53.3	53.3	52.2	52.2	52.2	52.2	52.2	52.2	52.2	52.2	52.2	52.2	52.2	52.2	52.2	52.2	52.2	52.2	51.1	51.1	51.1	51.1	51.1	51.1			51.1	51.1	50.5	50.5	50.5
1	21	66	175	21.551	6	2	2	0									65	64.9	65	65	65	65	65.1	65.1	65	65	65	65	65.3	65.4	65.8	65.9	65.8	65.7	65.7	65.4	61.7	61.5	63.2	63.3	62.2	62.2	61.4	60.5	61	61.9	61	62	61.2
4	21	63	164	23.4236	8	2		0	84	84.2	82.8	81.5	76.1	84	76	76	77	77	77	76.9	75.8	75.8	75.8	75.8	75.6	75.8	75.8	75.8		74.2	73.9	74.2	72.6	72.6	72.6	72.6	72.4	72.6	72.4	75.5	76	75.5	75.3	76	74	74.2	76.4	76	74.3
1	21	65	168	23.03	1	1	2	0									66	66	65.9	66.2	66.5	66.3	66.4	66.1	66.8	66.2	66.2	65	65	65	65	65	64	61	63	63	62	61	63.4	63.7	63	63.3	62.5		63.1	63	63	60.1	61.2
5	21	68	176	21.9525	6	1	2	0									68	68	68	68	65.8	65.8	65.8	65.8	65.8	65.6	65.6	65.6	65.6	65.6	65.6	65.6	65.6	65.6	65.6	65.1	63.4	63.4	65.6	65.6	65.6	65.6			65.6	65.6	64.4	64.4	64.4
5	21	53	160	20.7031	2	1	2	0									53	52	53	53	51.8	51.8	51.8	51.8	51.8	52.5	52.5	52.5	52.5	52.5	52.5	52.5	52.5	52.5	52.5	52.5	51.3	51.3	51.3	51.6	51.6	51.6			51.6	51.6	50.8	50.8	50.8
1	21	60.1	165	22.0753	6	1	2	0									60	60	60.2	60.4	60.2	60.2	60.2	59.9	60.2	60.2	59.8	57	57.6	57.1	57.8	58.1	57.4	57.1	56.9	56.1	56.6	55.8	56.7	56	56	56.3	56.3	56	56	55.7	55	56.3	55.7
1	21	74	170	25.6055	1	1	2	0									75	75.2	75.2	75.3	75.2	75.2	75.3	75.2	75.4	74.8	75.1	71.8	71.5	71.5	71.8	71.3	71.3	71.5	71	71.2	71.5	70.3	72	71	71.3	70	69.8	69	69.6	69	68.8	69.5	69
3	23	74	165	27.1809	6	3	3	0								72.4	72.5	72.1	72.5	72.4	71.8	65.8	71.4	71.7	70.9	71.3	71.8	72.1	70	70.8	70.5		71.4	71.1	71.4	71	72.5	70.1	69.8	69.8	70.5	70.7	70	68.5	68.2	69.3	68.3	68	67.1
1	23	53	160	20.7031	3	1	1	1									64	64	64	64.1	64	64	64.1	64	64.1	64	54	54.8	54.1	53.8	54	54.2	54.3	54.8	54.9	54.5	54.3	54.3	54.6	54.7	54.7	54.5	54.4	55	54.9	56.1	55.3	55.4	54.8
4									58	57	56	55	52.8	58	56.5	56	55.6	55.6	55.2	56.7	56.4	56.4	56.4	56.4	56.4	56.4	56.4			59	59	59	58.7	58.7	58.2	58.7	58	58	58	56	60	56.2	56.5	55.5	56.2	56	55.4	56.2	55.2
1	22	83.2	167	29.8326	3	3	2	1									83	83	83.2	83.4	83.4	83.4	83.2	83.2	83.2	82.9	83.4	80.9	80	79.7	80.1	80.2	79.3	79.3	79.3	79.2	77.6	77.6	78.4	77	77	77	76.6	76.6	76	75.1	75.3	75.3	75.3
5	21	79	174	26.0933	6	1	2	0									79	79	79	79	77	77	77	77	77	76	76	76	76	76	76	76	76	76	76	76	75.8	75.8	75.8	73.7	75.7	75.7	75.7		75.7	75.7	74.2	74.2	74.2
1	23	52	172	17.5771	2	1	1	0									59	59	59.2	59.2	59	59	59.1	59	59	59	59	56.1	57	57	56.9	56.7	56.7	56.7	56.3	56.4	56.4	56.4	56	55.5	55.8	56.2	54.8	55.8	56	56	56.4	55.7
5	20	68	169	23.8087	9	1	2										68	68	68	68	70.9	70.9	70.9	70.9	70.9	68.4	68.4	68.4	68.4	68.4	68.4	68.4	68.4	68.4	68.4	68.7	68	65.7	65.7	65.6	65.6	65.6	65.6		65.6	65.6	64.5	64.5	64.5
1	21	74.1	173	24.7586	1	1	2	0									76	76	76.4	76.4	76.5	76.2	76.2	76.2	75.9	75.8	75.8	74.9	73	74.5	74.9	74.1	74.9	74.1	72.4	72.2	71.9	73.1	73.9	74.1	74.4	73.1	73.6	73.6	73.4	72.1	73	72.9	72.2
5	21	64.2	165	23.5813	6	1	1	0									64.2	64.2	64	64.2	62.4	62.4	62.4	62.4	62.4	63.9	63.9	63.9	63.9	63.9	63.9	63.9	63.9	63.9	63.9	63.9	61.9	61.9	61.9	61.3	61.3	61.3	61.3		61.3	61.3	60.5	60.5	60.5
5	22	75	187	21.4476	6	2	1	0									75	75	75	75	75.5	75.5	75.5	75.5	75.5	73.7	73.7	73.7	73.7	73.7	73.7	73.7	73.7	73.7	73.7	73.7	71.2	71.2	71.2	71.2	71.2	71.2	71.2		71.2	71.2	71.2	71.2	71.2
5	22	61	162	23.2434	2	1		0									61	60	61	61	60.5	60	60	60	60	61.7	61.7	61.7	61.7	61.7	61.7	61.7	61.7	61.7	61.7	61.7	59.5	59.5	59.5	60	60	60			60	60	58.6	58.6	58.6
3	21	59	163	22.2063	1	1	1	0								61.8	61.8	61.3	61.6	61.5	61.3	61.6	61.3	61.2	59.3	59.5	59.9	59.9	59.5	60.2	59		60.4	61.3	60.9	60	60.4	59.3	59.2	59.9	59.3	60.1	58	60.1	58.1	58.2	58.2	59.2	60.2
3	24	54	165	19.8347	6	3	2	0								54.2	53.4	54	53	54.5	53.5	52.9	52.8	52.1	51.4	51.4	52.8	52.9	51.9	52.2	52.6		51.8	52.5	52.4	51.8	51.9	51.1	51.3	51	51.9	51.5	50.5	50.5	51.3	50.7	50.7	50	50.6
1	21	92	174	30.3871	6	1	2	0									96.2	96	96.4	96.4	96.3	96.2	96.4	96.2	96.2	95.7	95.8	91	90	87	88	87	88	90.3	88.6	88	88	88				88.4	87.1	87.1	87.8	88	88	88.4	86.8
1	21	72.5	166	26.3101	1	2	2	0									73	73	72.8	73.4	73.2	73.6	73.2	73.2	73.2	72.8	73.2	68.6	67.7	69.2	68	68.1	68.7	68.4	68.5	68.1	66.3	66.5	66.2	66.3	66.3	65.3	68.7	65.7	64.9	64.5	63.7	64.3	63
5	21	82	172	27.7177	1	1	2	0									82	82	82	82	82.5	82.5	82.5	82.3	82.5	82	82	82	82	82	82	82	82	82	82	82	79.9	79.9	79.9	79.4	79.4	79.4	79.4		79.1	79.4	77.8	77.8	77.8
1	20	71.6	185.5	20.8078	6	3	1	0									73	73	73.4	73.4	73.2	73.2	73.2	73.2	73.2	73.3	73.4	71.1	71	71	71	71	71	71.4	71	70.1	70.3	70	69.8	69.5	69.7	69.3	69.5	69	69.5	68.3	69.1	69	68.2
3	23	68	168	24.093	2	3	1	0								64.8	65	64.8	63.9	63.7	64.7	65.1	66.4	64.2	63.2	64	64.4	65.5	64.7	65.1	64.7		66.3	67.7	67.5	65.6	65.2	64.5	63.8	63.7	65.3	63.9	62.4	62.6	63	62.8	64.4	63.9	62.7
3	20	60	161	23.1473	8	1	2	0								59	59.1	58.9	59	58.9	58.6	59.4	58.7	58	57.4	57.2	57.7	57.8	57.9	58.5	59		59.3	59.5	59.5	58.8	59.1	57.4	57	57.1	58.4	57.8	57	57.1	57.2	57.1	56.2	56.2	56.8
5	24	67	168	23.7387	6	3	1	0									67	66.7	67	67	66.4	66.4	66.4	66.4	66.4	64.6	64.6	64.6	64.6	64.6	64.6	64.5	64.6	64.6	64.6	64.6	64.2	64.2	64.2	63	63	63			63	63	62.9	62.9	62.9
4									80	80	78	76.8	77	77	77.1	77	75.2	75.2	75.2	74.4	74	74.4	74.4	74.4	74.4	74.4	74.4			73.2	73.2	73.2	73	73	72.5	71	71.6	71.6	71.6	75	75	74.2	74.5	75.5	74.4	73.3	73	74.2	73.3
3	21	54	164	20.0773	7	1	2	1								59.9	60	60.7	60.2	59.5	60.2	60.7	61.6	60	58.3	58.7	59.2	59	59.7	54.3	59.3		59.4	60.8	60.8	60	59.3	59.4	58.7	58.8	59.5	57.6	58.4	58.1	58.9	58.7	58.9	58.5	57
1	21	55	165	20.202	3	1		1									55	55	55	55	55	55	55	55	55	55	55	54.4	55.3	54.3	54.4	54.6	54.4	54.6	54.4	54.3	55.2	55	56	55.5	55.9	55.5	55.2	55	55	55.8	55.7	55.8	56.1
3	21	60	164	22.3081	3	1	1	1								59.7	60.4	60.2	60	60.5	60.7	60.6	60.5	60.1	59.1	59.5	61.1	60.6	59.9	59.9	60		60.7	60.3	59.6	60.2	60.5	60.4	59.5	59.8	60.3	59.8	58	58.9	58.1	58.3	59.2	59.3	58.3
3	21	85	175	27.7551	2	1	1	0								81.5	81	79.8	80.5	79.9	79.3	80	80.2	79.8	79	77.3	78.4	79.9	78	78.4	77.8		77.4	76.1	77.7	77	78.9	77.4	76.1	76	76.9	76	76	74.5	73.5	74.9	73.3	73.9	73.3
1	21	60	166	21.7738	6	3	2	0									60	60	60.2	60.4	60.2	60.5	60.5	60.3	59.8	60.2	60.2	56.7	56	56	57.5	57	57.8	56.9	57	56.9	56	55.7	56.3	57.3	56	56.2	56	56	57.1	57.3	57	56.9	56.6
5	20	61	199	15.4037	8	3	1	0									61	61	60	61	59.6	59.6	59.6	59.6	59.6	60.4	60.4	60.4	60.4	60.4	60.4	60.4	60.4	60.4	60.4		59.5	59.5	59.5	59.4	59.4	59.4			59.4	59.4	58.5	58.8	58.8
1	21	64.4	163	24.2388	3	2	2	1																				65.9	65.1	65	65	65	65.4	65	65.8	64.8	64	63	62.8	63.5	63	61.8	61.3	60	61.1		61.5	62.2	61.2
1	21	70.7	173	23.6226	6	2	1	0									71	71	70.8	71.4	71.2	71.6	71.2	71.2	71.2	71.2	71.2	67.1	67	67.5	68	68	67.5	68	67.9	67.9	66	65.7	66.6	66.9	66	65.9	65.1	65.7	65.2	69.4	65.1	65	65.5
1	24	75	168	26.5731	2	1	1	0									77	77	77.4	77.4	77.2	77.6	77.2	77.2	77.2	77.2	77.2	75	74	73.9	73.1	73.2	73.4	73.5	73.4	73	75.4	71.9	71.9	71.9	72.2	72	71.9	71.9	72.5	71.3	70.3	71.4	72
3	21	60	165	22.0386	2	1	2	0								59	58.7	58.3	58	58	58.5	58.4	57.3	57.6	57.2	57.2	58	58	58	57	56.7		57.5	59.5	57.9	58	58.6	58.1	58	58.8	57.9	58	58	57	57.2	57.2	56.4	56.6	56.3
1	21	68.2	168	24.1638	7	1		1									70	70	70.4	70.2	70.4	70.2	70.2	70.1	70.1	70.3	70.1	70	70.2	69.8	69.4	69.5	69.3	67.5	67.6	69	68.5	69.4	69.7	68.4	69.8	68.4	68.5	68.5	68.9	68.5	68.4	68.4	68.8
1	23	78.2	177	24.9609	6	3	2	0																															72.1	71.5	72.2	70.2	70.7	70.2	70.7	70.2	70.2	70.2
1	21	53	160	20.7031	3	3	1	1									53	53.3	53	53.4	53.4	53.1	53.2	52.8	53.2	53.4	53.1	53	53	51	51.5	51	50.4	50.3	50.8	50.8	50.7	50.5	50	50.6	51	49.8	50.6	50.6	52.4	50.4	50.5	50.5	50.4
1	21	58.8	170	20.346	2	3	2	0									59	59	59.3	59.6	59.4	59.5	59.4	59.3	59.4	59.2	58.7	58	59	58	58	58	57	57.2	57.6	57.2	57	57.4	56	56.7	57.6	57.8		57.1	57	57.6	57.6	56.3	56
2	21	55	166	19.9594	2	3	2	0								71		69.2	69		55.4			68	68	68									66.3			66.3
5	23	68	169	23.8087	2	3	1	0									68	68	68	68	69	69	69	69	69	67.8	67.8	67.8	67.8	67.8	67.8	67.8	67.8	64.8	67.8	67.8	65.8	65.8	65.8	65	65	65	65		65	65	65.2	65.2	65.2
1	21	69.7	167	24.9919	6	1	2	0																				68	68	67.8	67.8	67.8	67	67	66.8	66.8	68	68	68	67.9	67	65.5	67	65.5	65.6	65.5	65.3	65.6
4	23	67	174.5	22.0031	8	1	1	0	67	66.5	66.3	66.7	65.5	67	66.5	66.5	65	65	65	64	66	64	64	64	64	64	64	64		64.5	64.5	64.5	63	63	63	63	62.7	62.7	62.7	64.5	64	64	64	65	64	63.6	63.8	64.2	63
3	23	66.7	172	22.546	3	1	2	1								66.7	66.4	66.6	67.6	66.3	66.3	66.6	66.7	66.2	66.2	66.7	67.4	67	67	66.7	65		67.3	67.3	67	67.7	68.2	65.3	66.2	66.2	66.2	67.4	65	65.8	66.2	65.2	66.3	67.1	67.7
4	21	63	167	22.5896	4	1	1	1	70	70	68.8	68	67.5	67	67	67.9	67	66.6	66.6	66.5	66	66.5	66.5	66	66.5	66.5	66	66.5		66.4	66.4	66.4	65.9	65.9	65	64.5	63.9	63.9	63.9	66	67	66	66.5	66	65	65.2	65.5	66	65.2
1	21	63.2	161	24.3818	3	1		1									63	63	63.4	63.6	63.2	63.2	63.2	63.2	63.7	62.8	63.2	61.9	61.2	61	61.2	60	60.1	60.1	60.1	60.1	60.1	60.1	60.8	60.3	60	59.9	59.6	59.9	60.8	60.1	60.2	60	60
4	21	59	167	21.1553	4	1	2	1	78	77	77.2	76.5	73.7	73	73.3	73.3	71.9	71.9	71.9	72.3	72.4	72.3	72.3	72	72	72.3	72.3	72.3		70.6	70.6	70.6	69.6	69.6	68	67.9	67.4	67.4	67.4	72.5	73	72	72	72.5	72	70.5	71.5	72.5	71.2
1	21	64.5	170	22.3183	6	3	2	0									64	64	64	64	64	64	64	64	64	64	64	64	63.2	63.5	63	63	63.4	63.5	63.5	63.1	63.1	63	63.7	64	64	64.3	63.5	63.5	63.7	63.4	63.4	62.6	61.4
5	22	79	166	28.6689	2	2	1	0									79	79	79	79	79.3	79.3	79.3	79.3	79.3	78.5	78.5	78.5	78.5	78	78.5	78.5	78.5	78.5	78.5		75.9	75.9	75.9	76.1	76.1	76.1	76.1		76.1	76.1	75.5	75.5	75.5
1	21	65	163	24.4646	9	1	2										65	65	65	65.1	65	65	65.3	65.1	65.2	65.1	65	63	63	62	62	62	62	63	63	63	63	63	63	61.2	60	60	61.3	61.3	60	60.1	59	58.5	58.5
5	21	57	167	20.4382	1	1	1	0									57	57	57	57	56.3	56.3	56.3	56.3	56.3	56.1	56.1	56.1	56.1	56.1	56.1	56.1	56.1	56.6	56.1	56.1	55.4	58.4	55.3	55.3	55.3	55.3			55.3	55.3	54.8	54.8	54.8
1	21	65.9	178	20.7991	6	1		0									58	58	58.1	58.1	58	58.2	58.1	58	58.1	58.1	58	58	58	56	56	56	56	56	56	56	56	56	56	56	56	56	55	56	56	56	56	56	56
1	21	90.7	178	28.6264	3	1		1									95	95	95	94.8	95	95	95.1	95	95	95	95													84	84	84	83.2	83.2	83	82.9	82.6	81	84.2
3	21	55	165	20.202	3	1	2	1								56.8	56.9	58.1	57.6	58.3	59.3	60	60.2	58.8	58	58.4	59.2	58.6	58.5	58.9	57.7		59	59.1	60	59.7	59.4	58.3	58.2	58.8	58.6	58	58.4	58.3	59	58.4	58.8	58	58
1	21	55.3	178.3	17.3949	1	1	1	0									54	54	54	54.1	54	54	54		54	54	54												56	55.2	56.2	55.4	56	55.8	56	55.8	56	56.4	56
4	21	56	167	20.0796	2	1	1	0	65	64.6	63.7	63	62.4	65	62	62.3	62.2	62	61	61.6	61	61.6	61.6	61.6	61.4	61.6	61.6	61.6		60.9	60.9	60.9	60.5	60.5	60.5	60.5	60.5	60.5	60.9	61	61	61.5	61.5	61.5	61.5	60.8	60.2	60	59.2
5	21	61			3	3	2	1									61	60	61	61	56.8	56.8	56.8		56.8	59	59	59	59	59	59	59	59	59	59	59	58.3	58.3	58.3	57.7		57.7			57.7	57.7	58.4	58.4	58.4
5	21	66	171	22.571	8	2	1	0									66	65	66	66	65.2	65.2	65.2	65.2	65.2	66.3	66.3	66.3	66.3	66.3	66.3	66.3	66.3	66.3	66.3	66.3	64.3	64.3	64.3	64.2	64.2	64.2			64.2	64.2	63.7	63.7	63.7
3	21	65	170	22.4913	7	3	1	1								63.9	63.9	64	63.7	63.2	63.6	63.4	63.7	62.4	61.5	62.7	62.8	63.4	62.6	62.6	61.6		62	64.2	63.9	63	61.8	62.9	62.3	62.3	63.6	63.3	62.5	62.3	62.1	61.2	65.9	62.2	60.7
1	21	63	166	22.8625	1	1	2	0									63	63	63	63	63	63	63	63		63	63	63.8	63.1	63.2	63.1	63.4	63.1	63.4	63.2	63.3	61	61	61.8	60.1	60	61.1	60	59.8	60.2	60.1	59.7	60	68
1	21	69	171	23.597	3	3	2	1									69	69	68.8	69.3	69.2	69.2	69.1	69.2	69.1	68.7	69.1	68.1	68.8	67	67	67	68	67.7	67.7	67.7	66	66.2	67	66	67	67	67	67	66	65	65	67	67
4	21	54	163	20.3244	4	1	1	1	83	82.9	83	82	82	82	82.7	82.5	80.8	80.8	80	78.3	78	78.3	78.3	78.3	78.1	78.3	78.3			77	77	77	77	77	77	77	77	77	77	78.5	78.8	78.2	77.5	78	78	77.7	77.3	78.1	77.5
3	22	60	162	22.8624	3	2	3	1								59.2	59.2	59.5	56.8	58.3	58.6	60.2	59.9	59.3	57.6	58.9	59.5	59	59	59.1	58.5		59	59.5	60.3	59.5	59	58.8	57.5	58.3	58.4	58	57.9	58.1	58.3	58.4	58	58.5	57.2
1	24	65.1	172	22.0051	2	3	1	0									67	67	67.3	67.2	67.4	67.3	67.2	67.3	67.2	67.2	67.2	64.3	65	63.8	64	63.6	63.6	63.2	64	63.5	61.8	64.3	63.8	63.6	63.5	63.4	62.6	62.6	63	63	63.2	63.2	62.6
1	22	65.9	174	21.7664	2	3	2	0									66	66.1	66.1	66	66	66	66	65.8	66	65.8	66	64	64	64	64	64	64	64	64	64	64	64	64	63	62.2	61.9	62	62.5	62.2	61.5	61.5	61.2	61.4
4	26	60	180	18.5185	4	2	2	1	63	63	62	62	63	63	61	61.3	60.3	60.3	60.3	61.2	61.2	61.2	61.2	61.2	61.2	61.2	61.2			61.4	61.4	61.4	60.7	60.7	60.2	60	59.7	59.7	59.7	61.5	62.7	61.5	61.6	61.2	60	59.8	60.2	61.5	59.1
3	21	56	172	18.9292	9	1	1									58.6	58	58.7	58.5	57.5	57.4	58.8	57.9	57.4	56.7	57.2	58.5	58.6	57	57.9	57.7		59	59.4	59.1	59	59	59.4	58.3	59	59.8	59.3	58.7	58.9	58.2	58.8	58.4	58.6	58
5	22	62	170	21.4533	3	1	2	1									62	62	62	62	61.5	61.5	61.5	61.5	61.5	60.8	60.8	60.8	60.8	60.8	60.8	60.8	60.8	60.8	60.8	60.8	60.1	60.1	60.1	60.3	60.3	60.3			60.3	60.3	60.4	60.4	60.4
3	21	58	170	20.0692	6	1	3	0								61.6	62.7	62.1	61.7	62.6	62.6	62.9	63	63.1	61.6	62.2	63.9	63.1	62.7	62.8	62		63.6	63.6	62.5	63	63.5	62.4	62.1	61.9	62.5	62.3	60	61.6	63.1	61.3	62.2	62.2	61.6
1	21	83.7	175	27.3306	3	1	2	1																				83	83.1	82.8	82	82	82	82	81.8	81.8	81.4	82.2	81.6	81.4	80.7	80.9	82	82	79.8	80	79.6	80	79.8
4	21	55	173	18.3768	8	3	1	0	69	68.2	68.7	68	67.6	69	67.5	67.5	66.2	66.2	66.2	65.4	65.4	65.4	65.4	65.4	65.4	65.4	65.4	65.4		64	64	64	63.8	63.8	63.8	63.4	63.1	63.1	63.1	65.5	66	65	65.4	65.5	65.5	65	64.5	65.2	64.4
3	21	71	171	24.281	6	3	1	0								70	71	71.4	71.9	71.4	71.9	72.4	71.7	71.5	70.6	70.6	71.8	71.1	70.4	69.9	69		70.9	70.5	69.7	69.9	70.3	70.5	68.3	70.9	70.9	70	68	70	69.6	69.3	69.1	70.3	69.3
3	21	58	160	22.6562	9	1	1									58	58.1	57.6	57	58.4	57.6	58.5	58.3	58	57	56.7	57.6	58.7	56	57.1	56		57.1	58	57.9	58	58	57.3	56.2	56.8	57	56.2	56.7	56	56.2	56.8	56.4	56	57
3	21	61	177	19.4708	3	1	2	1								64.6	65.4	64.9	65.3	65	65.4	66	64.7	65	64.7	64.1	66.3	64.8	63	64.5	63.1		64.8	64.4	64.4	64	65.1	64.6	63.8	64.7	64.4	65.2	64.6	63.5	64.2	64.4	64.3	64	64.4
5	21	60.8	168	21.542	3	1	1	1									60.8	60.5	60	60	59	59	59	59	59	59.3	59.3	59.3	56.3	59.3	59.3	59.3	59.3	59.3	59.3	59.3	58.9	58.9	58.9	59	59	59			59	59	59.1	59.1	59.1
3	21	68	175	22.2041	6	1	1	0								67.4	67.9	66.8	66.5	66.9	67.8	69.1	68.1	67.2	66.4	68.1	69.2	68.2	67.3	67.2	67		68.9	67.8	66.6	68.4	68.5	67.5	65.3	69.5	66.5	66.7	65	66.8	66.1	65.3	66.3	67.2	66
3	21	63	171	21.5451	9	1	1									61.8	61.6	62.1	61.5	60.6	61.6	62.5	62.2	62.5	60.7	61	63.4	63.6	63.4	63.7	63.2		64.9	64.7	63.4	62.6	63.9	63.2	61.5	62.4	63.9	63.7	62.6	62.3	63.6	62.4	68	63.2	61.6
1		61.3	160.1	23.9154	6	1	1	0									61	61.2	61.2	61.4	61.2	61.2	61.2	61.4	61.2	61.2	60.9	59.8	59.2	59.2	59.7	59.7	58.7	58.7	58	58	58	58.5	59	58.2	57.3	57.8	57.8	57.8	57.8	57.9	58.9	57.7	58.7
1	20					3	2																																78.6	75.9	75	76.8	78.2	77.6	78.2	76	76	75.9	76.3
1	24	71.3	178	22.5035	2	3	2	0									68	68	68	68	68	68	68	68	68	68	68	68.5	70.4	67.9	68.3	68.4	68.3	68.4	68.3	68.2	68.1	68	68.8	68.8	68.8	68	67	67.2	68	68	68.7	68.7	68
3	21	60	166	21.7738	2	3	2	0								59.4	58.8	59.8	58.1	59.8	59	59.2	59.8	59.2	58.3	58.8	59.6	59.5	59.3	59.7	60		59.4	59.9	58	58.7	58.9	58.1	57.2	57.3	58.5	58.5	57.4	57.1	57.4	56.3	57	58.4	56.2
1	24	81.7	174	26.9851	2	1	1	0									82	82	82.1	82.3	82.4	82.3	82.6	82.3	82.4	82.1	82.3	79.2	79.7	79.8	79.5	78.9	78.8	78.2	77.9	77.5	78	78	78.3	77.8	78	78	78.3	78.3	78.3	78	77.7	78	77.9
1	21	74.3	176	23.9863	9	1	3																					73	73	73	73	73	73	73	72.4	72	72.8	72.5	71.2	72.4	72.4	70.1	72.5	70	71.1	72.2	71.2	71	71
4	21	55	160	21.4844	4	1	2	1	84	83.5	83	83	82.6	86	82.4	82.4	81.4	81.4	81.4	79.1	79.1	79.1	79.1	79	79.1	79.1	79.1	79.1		77.7	77.7	77.7	77.7	77.7	77	75.8	75.3	75.3	75.3	79	80	79	79.2	78	79	78	78	78.9	78.1
5	20	74.2	171	25.3753	8	1	2	0									74.2	74	74	74.2	72	72	72	72	72	72.7	72.7	72.7	72.7	72.7	72.7	72.7	72.7	72.7	72.7	72.7	71.2	71.2	71.2	76.2	76.2	76.2	76.2		76.2	76.2	71.2	71.2	71.2
1	21	58	167	20.7967	8	1	1	0									60	60	60	60	60	56	56	56	56	56	56	56.8	56	56	56	55.2	55.2	55.2	55	56.8	57.5	57.3	59.3	57.3	59.2	59.8	59.1	59.2	59.3	59.3	59.4
4	21	53	166	19.2336	8	1		0	67	67	66	66.6	66.5	65	66.5	66.4	64.9	64.9	64	64.7	64.7	64.7	64.7	64.7	64.7	64.7	64.7	64.7		64.6	64.6	64.6	63.3	63.3	63	63	62.6	62.6	62.6	64.9	65	64	64.8	64	63	63.2	63.5	64.3	63.5
5	21	64	175	20.898	7	2	2	1									64	64	64	64	62.4	62.4	62.4	62.4	62.4	61.7	61.7	61.7	61.7	61.7	61.7	61.8	61.7	61.7	61.7		60	60	60	60.2	60.2	60.2	60.2		60.2	60.2	60	60	60
1	24	66.5	165.6	24.2494	6	1	2	0																				65	65	65.1	65.1	65.2	65.2	65.2	65	65	64.2	63	63.3	63.4	63.4	63.4	63.4	63.5	63.4	63.4	63.4	63.5	60.3
3	26	74	174	24.4418	9	1	3									73.1	72.7	73.7	72	73.8	72	73.2	73.2	72.3	71.9	72	72.7	72.3	72.2	72.1	72.4		71.1	71.9	71.7	71	70.8	70.6	70.5	69.5	70.6	70.6	69.7	69.7	70.4	69.2	70.2	70.5	69.7
4	21	60	173	20.0474	2	2	1	0	83	82	82.2	82	80.1	80	81	81	78.7	78.7	78.6	78.6	78	78.6	78.6	78.6	78.6	78.6	78.6	78.6		76.6	76.6	76.6	75.2	75.2	75	75	74.5	74.5	74.5	75.5	76	78.5	76.5	77	77	77.2	77	78.9	76
1	22	59	167	21.1553	3	1	1	1									59	59	59.6	59.2	59.4	59.2	59.3	59.2	59.3	59.2	59.2	59	59	60.1	60	60	60	59	60	60.1	59.2	59.5	59	59.5	58.3	59	59	58.8	58.8	59	59.1	59	59
4									55.5	55	55.5	55	52.1	55	54.6	54.5	53.4	53.4	53.4	53.9	53.9	53.9	53.9	53.9	53.8	53.9	53.9			53.8	53.8	53.8	54	54.1	54	54.3	54.5	54.5	54.5	53.5	54	54	54	54	53	52.2	51	53.9	52.4
4									49	49	49	49	50	49	51	49.9	49	49.9	49	49.9	49.9	49.9	49.9	49.9	49.7	49.9	49.9			51.9	51.9	51.9	50.9	50.9	51	51	51.4	51.4	51.4	50	50	50	50.5	50	50	48	48.9	49.5	48.4
3	21	55	164	20.4491	7	3	2	1								55.9	54.9	54.8	55.4	55.2	55.6	55.4	54.5	54.6	53.1	53.8	54.3	54.6	54	55.2	54.2		54	55.9	54.6	55	55.4	55.4	54	54.2	54	54.4	54.4	53.9	53	54.4	53.4	53.8	54.2
1	21	83	164	30.8596	9	1	3										83	83	82.8	83.1	83	83	83	83	83.1	83	83	85.3	83	83	83	83	83.3	83.4	83	80	81	79	79.2	79.8	79.8	79.5	79	79.4	79.4	77.6	77	77.5	78.3
3	21				7	1	1	1								55.1	55.2	55.6	54.7	54.3	54.6	55.3	54.4	53.6	53	53.1	53.3	53.8	53.7	54.4	53.9		53	55.5	56.3	55.2	54.3	54	53.4	53.4	54.4	53.9	53	53.1	53.9	53.2	54	53.3	52.4
3	23	56	160	21.875	6	3	2	0								56.9	56.3	56.9	55.8	56.8	56	56.3	56.3	56.3	54.8	55	56.7	56.4	56	56	56.1		56	57.1	55.8	56.5	56.2	55.7	55.5	54.8	54.8	55.6	54.9	55.5	55.7	54.4	55.2	55	55.6
1	21	68.6	165	25.1974	2	3	2	0									69	69	68.8	69.4	69.2	69.2	69.2	69.2	69.2	69.2	68.8	66.6	66	65.7	64.6	64.7	64.5	63.1	64.4	65.1	65.3	65.2	65	65.7	65.5	65	65.5	65.5	65.4	65.4	64.3	63.4	62.5
1	21	76	169.2	26.5468	3	1	2	1									76	76.4	76.4	76.2	76.2	76.3	76.2	76.2	76.2	76.1	76.2	75.1	75.2	75	75	73.9	74.4	74.5	73.8	73.9	73.7	73.2	72.8	75.2	74.2	74.2	73.4	73.2	73.7	73.2	73	73.3	72.6
1	21	61.7	166	22.3908	3	3		1									64	64.1	64	64	64	64.9	64.3	64	64	64	64	62	62	63	63	63	63	63	60	61				61.5	61.7	61.7	61.7	61.7	61.8	60.9	61.7	61.6	61
4	21	60	170	20.7612	9	1	1		55.5	54	53	54	52.2	55	53	53	52.3	53	52.3	53.4	53.4	53.4	53.4	53.4	54	53.5	53.4			53	53	53	53.2	53.2	53.3	53.2	53.3	53.3	53.3	53.4	53.9	53.4	54.5	53.4	53	52.3	52	53.1	52.3
5	20	70	160	27.3438	1	1		0									70	70	70	70	72	72	72	72	72	71	71	71	71	71	71	71	71	71	71	71	68.2	68.2	68.2	68.9	68.9	68.9	68.9		68.9	68.9	68.2	68.2	68.2
1	21	55	175	17.9592	6	3	1	0									54.2	54.2	54.3	54.2	54.2	54.3	54.2	54.3	54.3	53.8	54.3	54.1	55.1	55.2	55.3	55.4		55.3	55.3	55.5	55.5	55.4	54.4	54.3	55.1	55.4	54	54	55.4	55.4	54.6	54.7	54.2
4	22	65	169	22.7583	8	1	1	0	57	56	56	55	55	53	55.6	55.6	56.4	56	56.4	56.5	56	56.5	56.5	65.6	65.5	56.5	56.5			58.6	58.6	58.6	58.9	58.9	58.9	58.9	59.1	59.1	59.1	56.5	57	56.8	55.5	57	56.5	55.5	55.5	56.9	55.4
4									72	72	71	71	71	71	70.1	70	69.9	69.8	69	69	69.4	69.4	69.4	69.4	69.4	69	69.4			68.2	68.3	68.3	67.7	67.7	67.2	66.7	66.4	66.4	66.4	67	67	69	69.7	69	68	68.5	68.4	68	68.4
4	24	68	181	20.7564	1	1	1	0	74	74	73.2	72.8	70	70	69.9	69.9	69	69	69	69.1	69	69.1	69.1	69.1	69	69	69.1	69.1		66.8	66.8	66.8	66.1	66.1	66	66	65.9	65.9	65.9	69	70	69	69	69.5	69	68.5	68.2	68.9	68.2
1	21	60.5	167	21.6931	7	1	2	1									60	60	60.3	60.2	60.2	60.2	60.2	60.3	60.4	60.2	60	59	60	60	60	60	60.1	60.2
4	21	60	171	20.5191	4	1	2	1	96	95.8	96	96	95	94	95	94.5	93.3	93.3	93.3	91.6	91	91.6	91.6	91.6	91	91	91.5	91.6		89.3	89.3	89.3	88.9	88.9	88.4	88.7	87.3	87.3	87.3	91.9	92	91.3	92	90	90.5	89.8	90.5	90.9	89.5
4	21	53	167	19.0039	4	1	1	1	80	79.5	79	78	77.5	85	78.1	77.8	76.7	76.8	76.7	75.8	76.7	75.7	75.7	75.7	76.7	75.7	75.7	75.7		74.2	74	74.1	73.3	73	73	73.3	72.9	72.9	72.9	75.7	76	75.5	75.4	75.8	75	74.2	74.5	75.4	74.5
3	21	63	162	24.0055	3	1	1	1								63.9	64.9	64.2	63.6	63.7	64.1	64.5	64.2	64	62.1	62.6	64.2	62.8	63.5	63.5	63		63.5	63.3	63.6	64	63.2	63.6	62.3	62	64.4	63.1	62	62.1	63.1	62.1	62.5	63.1	62.9
2	21	62	170	21.4533	3	3	2	1								60.2		60.1	60					59	59	59									57.7			57.7
5	21	71	175	23.1837	2	3	2	0									71	71	71	71	69.8	69.8	69.8	69.8	69.8	70.4	70.4	70.4	70.4	70.4	70.4	70.4	70.4	70.4	70.4		69.3	69.3	69.3	69.4	69.4	69.4	69.4		69	69.4	68.5	68.5	68.5
1																	71	71	71.2	71.2	71.2	71.4	71.4	71.2	71.4	71.2	70.8	68.7	68.9	68.9	69	68	68	68.2	68.2	68.1	67.8	67	68.7	68.8	67.3	68.4	68.3	68.3	68.2	68.4	67.4	68.4	68.1
3	21	51	167	18.2868	6	1	2	0								53.2	53.1	52.9	53	53	52.1	53.3	52.9	53.2	52.3	51.7	52.7	55.7	52	53	52.1		54.3	53	52.6	52	53.5	52.4	51.9	52.3	51.5	51.3	51.5	51.5	51.2	52.6	52.3	53.6	53.6
1	21	80	162	30.4832	3	1		1																																76	77	77	77	77.1	75	75	74.8	74.8	74
1	21	64.5	169.2	22.5299	8	1	2	0									68	68.2	68.1	68.1	68	68	68	68	68	68	68											63	62.3	62	62	62	62	61.7	62	62	62	60	60
1	21	65.2	170	22.5606	6	1	2	0																				64.4	64	64	64	64.8	64.7	64.7	64	63	63	62.3	63.3	63.2	62.6	62.5	62.4	62	62.7	62.9	62	61.1	60.3
4									86	86	86	86.5	85	85	85	84.8	83.1	83	83	81	81.8	81.8	81.8	81.8	81.8	81.8	81.8			79.3	79.3	79.3	78.5	78.5	78	77.6	77.3	80	82	82	82	81.3	80	82	80.5	79.8	79.5	80	79
3	21	65	166	23.5883	7	1	1	1								66.7	66.4	67.4	66.4	66.6	66.9	67.5	67.7	65.8	64.4	65.9	66.4	65.9	66.6	64.8	65.8		67	67.2	66.8	66.7	65.6	65.1	65.2	65.8	66.2	65	65.3	64.7	65.5	64.8	65.4	65.2	64.9
3	21	64	170	22.1453	7	1	2	1								63.9	64.8	65	65.1	65	64.4	64.7	64.4	64	63.2	63.9	64.7	64.7	63.8	64.3	63		63.8	65.3	64.1	64.3	64.3	64.3	63.3	62.5	62.3	63.4	62	62.6	64.8	64.3	63.3	64.4	63.5
4	23	58	168	20.5499	6	1	1	0	72	71.6	72	71.8	71.1	70	71.6	71.4	70.1	70.1	70.1	70	70.5	70	70.5	70	70.3	70	70	70		69.8	69.8	69.8	69.4	69.4	69.4	69.4	69.1	69.1	69.1	70.5	70.5	71	70.5	71	70	69.5	69	70	69.4
1																	58	57.2	57.3	57.3	57.2	57.3	57.2	57.2	57.2	57.2	57.2	58	58	58	58	58	57.1	57.5	57.5	52.1	52.1	57.9	58.3	57.3	57.2	57.2	57.3	57.3	57.1	57.1	57.2	57.1	57.1
4	21	60	172	20.2812	8	1	1	0	54	53.6	53	53	52.6	52	52.5	52.5	52	52	52	52	52	52	52	52	52	52	52	52		51	50.9	51	51.9	51.9	52	51.9	51.7	51.7	51.7	53	52.5	52	52	51	52	51	50.5	52.2	51.2
1	20	55	169	19.257	8	3	2	0									56.4	56.3	56.3	56.2	56.4	56.2	56.3	56.3	56.2	55.8	55.8	54	55	54.5	54	54	53.6	53.3	53	53.2	53.7	53	53	53.5	54	53.5	54	54.1	54	54	54	54	54
1	21	62	173	20.7157	9	1	1										62	62	62.7	61.8	62.5	62.3	62.4	62.3	62.3	62.3	62.2	62.5	62.1	62.4	62	62	61.7	61.5	63.5	62.9	62.1	61.6	62	62.2	62.2	61.4	52.4	62	62.2	62.2	62.4	60.1	61.2
1	21	60.8	165	22.3324	2	1	2	0									65	65	65.1	65		65	64.9	64.9	65.5	65	65	65	65	65	65	65	65	65	65	65	65	65	65	65	65	65	65	65	65	65	65	65	65
1	21	64	169	22.4082	3	1	2	1									64	64	63.7	64.5	64.2	64.2	64.2	64.2	64.3	64.2	63.7	61.2	61	61.4	61.4	61.2	61.2	61.4	61.2	61.1	61.2	59	60	60.3	60	60	59.9	59.8	59.7	60	58	59.6	59.5
1	21	80.1	179	24.9992	6	1	1	0									75	75.1	74.9	75.1	75	75	75.1	75.1		75	75	79.3	80.8	78.5	78.8	76.9	78.8	78.9	78.8	75.2	75.1	75.4	73.4	74.4	74.4	74.4	74.1	73.9	74.4	74.4	72.8	74.2	74.4
1	21	71	169	24.8591	1	1	1	0									71	71	71	71	71	71	71	71	71	71	71	71.5	71.5	71.8	71.3	71.4	71.3	71.4	71.3	68.8	69.1	69	69	69	69	69	69	68.4	68	68.9	69.1	69	69
1	21	68	176	21.9525	1	1	2	0									68	68.4	68.2	68.3	68.4	68.2	68.2	68.2	68.2	67.9	67.8	67.1	67.7	68	68.7	68	67.2	67.4	67	67.1	67.5	67.8	67	67.2	66.2	65.7	66.6	67.2	67	64.7	66.2	65	65.3
4		50	163	18.8189	4	1	2	1	52	52	52	52	52	52	53	53	51.7	51.7	51.7	51.7	51.7	51.7	51.7	51.7	51.7	51.7	51.7	51.7		51.7	51.7	51.7	50.4	50.4	50	50	50.7	50.7	50.7	51.7	52	51.3	51.8	51.7	51.5	50.2	50.7	51.5	51
1	21	99.6	176	32.1539	7	3	1	1																															86.7	87	87.1	85.6	85	85.7	85.6	85.5	85.4	85.5	85
4	21	74	170	25.6055	6	1	2	0	66.6	65.6	65.3	65	64.9	65	66.1	65	65	64	64	64.4	66	64.4	64.4	64.4	64.4	64.4	64.6	64.4		63.2	63.2	63.2	62.7	62.7	62.7	62.7	62.8	62.8	62.8	63	64	64.5	64.5	64	64.4	63.7	63.3	64.5	63
1	21	60	172	20.2812	6	1	1	0									60	60	60.3	60.2	60.2	60.2	60.2	60.2	60.1	60.2	59.7	59.4	59.6	59.7	59.2	59	59.2	59.3	59.2	60	60	59.2	59.6	58.8	58.2	58	58.8	58	59.3	59.1	58.8	59.1	58.8
1	22	56.3	171	19.2538	6	2	2	0																				57	57	57	57	57	57	57	57	57.2	57	57	57	58	58.2	56.8	57	56	56.5	57	58	58	57.5
3	21	57	171	19.4932	7	1		1								58.6	59.3	59.2	59.4	59.6	58.6	59.8	59.4	59	58.3	58.1	59.6	59.9	58	59.2	58.8		60.3	59.8	60.1	60	60.6	59.4	58.6	60.4	59.5	60.8	59.9	59.5	59.1	60.1	60.2	59.3	60
1	24	60.3	161	23.263	6	1	2	0																															59.6	59.7	58	58.8	58.3	58.3		58.8		58	58
1	21	95			3	3	2	1									59	59	58.7	59.6	59.2	59.3	59.3	59.2	59.2	59.2	59.1	58.2	58	58	58	58	58.8	58	57.2	57	58	57	58.2	57.2	58	56.2	56.6	57	57	57	57	57	57
4									54	53.4	54	53	52.8	54	53.1	53	51.6	51.6	51	52.3	52.3	56.3	52.3	52.3	52	52.3	52.3			51.6	51.6	51.6	51.1	51.1	51.1	51	50.9	50.9	50.9	52.5	53	52.2	53	51	51.4	50.5	50.5	52	51.1
4	22	68	176	21.9525	7	1	2	1	64	63.4	63.5	63	62.7	62	63.5	63.5	62	61.8	61.8	63.4	63.4	63.4	63.4	63.4	63.4	63.4	63.4	63.5		63.2	63.2	63.2	62.9	62.9	62.9	62.9	62.9	62.9	62.9	63.4	64	64	63.5	63.5	62	62.6	62.5	63.7	62.2
5	21	66	161	25.462	3	1	2	1									66	66	66	66	66	66	66	66	66	66.9	66.9	66.9	66.9	66.9	66.9	66.9	66.9	66.9	66.9		65	65	65	64.7	64.7	64.7	64.7		64.7	64.7	63.6	63.6	63.6
4									75	75	75	75	75	75	75.3	75	72.4	72.4	72	71.5	71.5	71.5	71.5	71.5	71.5	71.5	71.5			69	69	67.8	67.8	67.8	67.8	67.8	68.1	68.1	68.1	71.6	71.8	71	70.5	70	69	69.4	70.5	71.2	70.2
4	21	56.5	178	17.8323	4	2	1	1	58	58	57.8	58	57.6	55	57.6	57.6	56.8	56.8	56.8	57	57.3	57.3	57.3	57.3	57	57.3	57.3			56.5	56.5	56.5	56.5	56.5	56	55.5	54.6	54.6	54.6	57.5	58	57.5	55	56	55	56	56	58	56.4
3	21	56	176	18.0785	6	1	2	0								58.8	59.1	59.3	58.9	58.8	59.5	60.2	60.6	60	58.3	59.6	60.3	59.5	60.1	60.3	59.8		60.5	60.8	60.8	60.8	60.1	59.5	59.3	59.8	60.6	60.4	54.9	59.5	60.4	58.9	58.9	59.8	59.8
5	21	57	163	21.4536	9	3	2										57	56.8	57	57	58.9	58.9	58.9	58.9	58.9	57	57	57	57	57	57	57	57	57	57	57	55.9	55.9	55.9	56	56	56			56	56	55.8	55.8	55.8
5	20	57	171	19.4932	6	1	3	0									57	57	57	57	59	59	59	59	59	57.3	57.3	57.3	57.3	57.3	57.3	57.3	57.3	57.3	57.3	57.3	56.4	56.4	56.4	59.7	58	59.7	59.7		59.7	59.7	56.6	56.6	56.6
5	22	74	177	23.6203	2	1	2	0									74	74	74	74	76.3	76.3	76.3	76.3	76.3	74.1	74.1	74.1	74.1	74.1	74.1	74.1	74.1	74.1	74.1	74.1	74.3	74.3	74.3	74.4	74.4	74.4	74.4		74.4	74.4	72.9	72.9	72.9
1	21	73.2	175	23.902	6	3	1	0									72	71.6	72.1	72.1	72	72.1	72	72	72.1	72	72	74	74	74	74	74	74	74	74	74.1	74	74	74	70	70	70	70	69.7	70	70	69	69.5	70
5	21	56	164	20.8209	6	1	2	0									56	56	56	56	55.7	55.7	55.7	55.7	55.7	56.5	56.5	56.5	56.5	56.9	56.5	56.5	56.5	56.5	56.5	56.5	55.5	55.5	55.5	54.8	54.8	54.8	54.8		54.8	54.8	55.4	55.4	55.4
4	25	75	174	24.7721	6	1	1	0	50	50	49	48	48	48	47.5	47.5	48.2	48.4	48	48.2	48.2	48.2	48.2	48.2	48	48.2	48.2			47.1	47.1	47.1	47.3	47.3	47	47.8	48.2	48.2	48.2	48	49	48.2	47.5	49	47	47.5	47	48.2	47
1	21	89.2	168	31.6043	6	1	2	0																															80	80	81.7	79.4	79.4	79.1	77.6	77.9	75.2	77.9	77.6
1	21	59.3	165	21.7815	4	2	1	1									60	60	60	60	60	60	60	60	60	60	60	59.8	59.7	58.4	58.9	59.1	59	59.4	59.1	60.5	60	59.1	60	59.4	59.3	59	59.4	59.2	59.4	59	59	59.4	59.3
5	21	65	176	20.984	2	3	2	0									65	65	65	65	62.2	62.2	62.2	62.2	62.2	63	63	63	63	63	63	63	63	63	63	63	63.7	63.7	63.7	62.9	62.9	62.9			62.9	62.9	63.9	63.9	63.9
1	25	72.3	175	23.6082	2	2	1	0									72	72	71.4	72.4	72.2	72.4	72.4	72.3	72.1	72.3	72.3	71.8	71.1	71.4	72	71	71	71.4	71.4	71.5	70.5	70	71.3	71	71.2	69.5	70	70	70	70.1	70.2	70.3	70
1	21	68	163	25.5937	6	1	1	0									71	70.9	71.1	71	71	71	71	71	71	71	71													65.5	64.5	64.1	64	64	64.1	63.7	64	65.7	64.4
1	21	68.9	165	25.3076	3	1	2	1																				66	66.9	67.7	67	67.2	67.1	67.1	67	67	67.2	66.6	67	67.1	67	67	67	67	67.2	67.1	67.1	67	66.9
3	21	58	168	20.5499	7	1	2	1								58.4	57.7	57.6	58.7	58.9	58.3	58.5	58.2	58.2	57.3	58	59	58	58.6	58.7	58		60.3	59.1	58.9	59.2	59.4	60	58.3	58.7	60.9	58.9	56	57.9	58.1	58.4	58.2	59.2	59.6
5	22	58	169	20.3074	6	1	1	0									58	58	58	58	57.7	57.7	57.7	57.7	57.7	57.4	57.4	57.4	57.4	57.4	57.4	57.4	57.4	57.4	57.4	57.4	57.6	57.6	56	56.4	56.4	56.4	56.4	56	56.4	56.4	58	58	58
5	20	54.4	163	20.475	1	3	2	0									54.4	54.4	54	54	54	54	54	54	54	55.5	55.5	55.5	55.5	55.5	55.5	55.5	55.5	55.5	55.5	55.5	54	54	54	53.8	53.8	53.8			53.8	53.8	54.3	54.3	54.3
1	21	73.3	179	22.8769	6	3	2	0																															69.5	69.1	69.5	68	67	67.1	67.5	68.5	67.7	67.5	67.7
1	21	58.3	160	22.7734		1	2																																58.8	57.4	57.1	56.6	57.3	57.3	57	57.2	57	56.4	58
1	21	75.1	175	24.5224	3	1	2	1																					70	70	70	70	70	70	70	70	70	70	71.2	71	71	70	70	70.1	70.5	69	69	71	68
1	21	51.1	161	19.7137	6	1	1	0									59	59.1	59.1	59.1	59	59	59	59	59	59	59	56.2	56.4	56.5	56	56	56	56	56	56	56	56	54.1	53.4	53.8	52.3	53.1	53.1	54.1	55	53.3	53.9	53.4
4	21	65	170	22.4913	9	1	2		51	50	50	50	50.9	50	51.5	51.4	51.1	51.3	51.2	51.5	51.5	51.5	51.5	51.5	51	51.5	51.5	51.5		52.2	52.2	52	51	51	51	51	51.4	51.4	51.4	51.6	52	52	51.5	51	51.4	50.5	50	51.3	50.2
1	21	58	156	23.833	3	1	1	1									57	58	57.7	58.4	58.2	58.1	58.2	58.3	58.2	58.2	58.1	58	58	58	58	58	58	58	58.1	58	58.1	58.1	58.1	58.4	58.4	58.5	58.4	58.2	58.4	58.4	58	58.6	58
4	25	50	161	19.2894	6	1	1	0	62	61.5	61.3	61	60.3	57	60.9	60.7	60.3	58.9	58.9	60.3	60.3	60.3	60.3	60.3	60	60.3	60.3	60.3		59.4	59.4	59.4	58.7	58.7	58.7	58.7	59	59	59	60.5	61	60.5	60.8	60.5	60	59	59.2	61	59.2
4	25	60	175	19.5918	6	3	1	0	58	57.7	57	57	56.6	58	56.6	56.6	56	56	56	57	57.2	57	57	57	57	57	57			56.8	56.8	56.8	55.4	55.4	55.4	55.9	56.4	56.4	56	57.5	57.5	57	58	57	56	56.4	56	57.2	56
1	25	54	165	19.8347	6	1	2	0									54.3	54	54.6	54.3	54.4	54.4	54.2	54.2	54.2	53.8	54.1	53.5	53.5	53.5	53.5	53	53.5	52.8	53.5	52.1	52.5	52.5	53.4	53	53	53.5	51	53.5	53.7	53.7	53.7	53	53
1	21	55.5	169	19.4321	6	2	2	0									56	56	56.3	56.4	56.3	56.2	56.2	56.3	56.4	55.7	55.8	55.4	56.7	54.8	55.1	56	56.7	56.8	56.8	56.9	54	54.8	55.6	54.7	54.6	53.6	53.7	53.7	54.5	54.5	53.6	54.6	54.1
1	21	69.3	180	21.3889	2	2	2	0									69	69	69.2	69.4	69.4	69.2	69.2	69.2	68.8	69.2	69.1	69	69.5	69.6	69.4	69	68.4	69.5	68.2	68.3	68	68.6	68.2	68.9	69.2	67.9	68.2	68.4	68.8	69.2	68.2	68.6	68.8
1	21	61.6	172	20.8221	6	1	1	0									62	62	62.4	62.4	62.5	62.3	62.3	62.3	62.3	62.2	62.1	61.4	61.9	61.9	61.1	61	61.1	61	61	61	60.4	61	61	61.2	61.7	61	60.8	59.8	59.8	60.8	60.8	61.7	61.2
5	20	60	173	20.0474	2	1	1	0									60	60	60	60	62	62	62	62	62	60.4	60.4	60.4	60.4	60.4	60.4	60.4	60.4	60.4	60.4	60.4	59.9	59.9	59.9	59.8	59.8	59.8	59.8		59.8	59.8	59.4	59.4	59.4
5	21	51	160	19.9219	3	1	2	1									56	51	56	56	54.7	54.7	54.7	54.7	54.7	55	55.3	55.3	55.3	55.3	55.3	55.3	55.3	55.3	55.3	55.3	55	55	55	53.7	53.7	53.7			53.7	53.7	56	56	56
1	21				6	3	1	0									62	62	62.4	62.3	62.3	62.3	62.2	62.3	62.3	61.9	62.1	61.6	61	61	61	61.8	62.3	62.1	61.7	61.1	61	60.2	61.7	62.5	61.4	61	61.5	61	61.5	61.6	61	61	60.9
5	23	52.4	169	18.3467	2	2	2	0									52.4	52	52	52	51.2	51.2	51.2	51.2	51.2	52.3	52.3	52.3	52.3	52.3	52.3	52.3	52.3	52.3	52.3	52.3	51.6	51.6	51.6	52.4		52.4			52.4	52.4	52.5	52.5	52.5
1	21	63	170	21.7993	2	3	1	0									63	63	63.4	63.2	63.2	63.2	63.2	62.8	63.2	63.2	63.1	62.3	60.2	60.2	61.5	61.5	62.5	62.5	62.5	62.5	62.4	62.5	67	67	63.2	67	62.4	60.9	62	63	62.5	63	62.6
5	21	74	170	25.6055	9	1											74	74	74	74	73.2	73.2	73.2	73.2	73.2	74.9	74.9	74.9	74.9	74.9	74.9	74.9	74.9	74.9	74.9		73.3	73.3	73.3	70.9	70.9	70.9	70.9		70.9	70.9	73.1	73.1	73.1
4	21	55	175	17.9592	4	3	2	1	73	71	71	70	69.2	71	70	70.7	70.5	70.6	70.6	71.8	70	71.8	71.8	71.8	71.8	71.8	71.8	71.8		70.5	70.5	70.5	70.8	70.8	70.8	70.8	71.3	71.3	71.3	71.2	71.6	71.5	71.5	71.5	71.5	69	70.5	72	70.2
4									60	60	60	60	60	60	61	61	59.6	59.6	59.6	60.3	60.3	60.3	60.3	60.3	60.3	60.3	60.3			60.2	60.2	60.2	59.6	59.6	59.1	59.1	58.9	58.9	58.9	61	60	60.5	60.5	60.3	59.8	59.5	59.3	60.2	59.2
1	21	59.8	174	19.7516	6	3	2	0									58	58.1	58	58	58	58	58.3	58	58	58.1	58	59	59	59	58	58	58	58	58					62.7	62.7	62.7	62.4	61.9	62.7	62	62.1	62.7	62
1	21	69	165.6	25.161	6	2	1	0																				67	67.9	67.8	67.3	67	67	67	67	67	67	67	65.8	67.2	66.2	63.4	66.2	66	66	65.9	65	66	65.5
1	21	58.1	165	21.3407	3	1	2	1									56	55.5	56	56		56	56.1	56.1	56	56.1	56	57	57	57	57	57	57	57	57	57.2	57	57	57	56.6	55.9	55.4	55.7	55.8	55	55.4	55	55.5	55.6
1	21	57.5	163	21.6418	6	1	2	0									59	59	59.2	59.4	59.2	59.6	59.2	59.2	59.2	58.8	59.2	56.5	56.8	57	57.2	57.1	56.7	57.2	56.4	56.7	56.8	56.7	57	56.8	56.5	56.8	55.9	55.7	55.6	55.5	56.4	56	56.2
2	21	63	173	21.0498	3	1	1	1								60	68	60	60		60	60		60	58	59									63.2	63	63	63	63	63	63	63	63.2	63	63	63	63	63	63
1	21	70.4	172	23.7966	6	1	1	0																				70.8	70.2	72	71.3	70.5	70.2	72.1	72	73	73	73	73	74	72.8		73	72	73	73		73	74
1	22	57.3	178.5	17.9837	6	3	1	0									57	58	57.7	58.2	58.2	58.3	58.2	58.2	58.4	58.3	57.9	57.8	58.3	57.8	58.3	58.2	58.6	58.6	58.3	58.1	58.1	58	58.2	58.3	58.2	56.7	57.7	58.3	57.3	58.3	58.1	58.1	58.1
5	25	60	172	20.2812	2	2	1	0									60	60	60	60	59.6	59.6	59.6	59.6	59.6	62.1	62.1	62.1	62.1	62.1	62.1	62.1	62.1	62.1	62.1	62.1	60.7	60.7	60.7	61.5	61.5	61.5	61.5		61.5	61.5	60.6	60.6	60.6
4	21	60	172	20.2812	2	2	1	0	60	60	59.4	59	58.3	59	59	59.1	59	57.6	57.6	58.6	57	58.6	58.6	58.6	58.4	58.6	58.6	58.6		57.2	57.2	57	57.8	57.8	57.5	57	56.2	56.2	56.2	57	59	58.2	58	58.6	58	57.2	57.5	57.6	57.3
1	21	56.8	170	19.654	6	3	1	0									57	57	57.8	57.3	57.3	57.3	57.2	57.2	56.9	57.1	57.2	56.3	56	56	57	56.1	56.1	56.2	56.1	54.1	54.1	56.3	55.8	56.3	56.1	55.8	54.6	56	56.4	56.8	56.4	56.4	54.8
4	21	50	168	17.7154	2	1	2	0	66	65.8	65	65	64.5	64	64.7	64.5	64	64	64	64.2	64.2	64.2	64.2	64.2	64.2	64.2	64.2			62.4	62.4	62.4	61.9	61.9	61.9	61.6	61.3	61.3	61.3	64	65	64	65.5	64	63.8	63.2	63.2	64.1	63.3
5	21	60	165	22.0386	7	1	2	1									60	60	60	60	58	58	58	58	58	58.8	58.8	58.8	58.8	58.8	58.8	58.8	58.8	58.8	58.8	58.8	58.9	58.9	58.9	58.2	58.2	58.2	58.2		58.2	58.2	59.7	59.7	59.7
1	24	57.1	162	21.7574	2	1	1	0									57	57	57.2	57.4	57.5	57.3	57.2	57.2	57.3	57.1	57.2	57.1	57.2	57.1	57	56.9	56.6	57.2	57.1	57.1	57.1	57.4	56.5	56.5	57.1	57	57.2	57.2	56.8	57.2	57.1	56.7	56.9
1	25	68.8	174	22.7243	6	3	3	0									69	69.1	69	69	69.1	69	69.3	69.1	69	69	69													65.4	65.5	65.3	63.1	68.5	64.3	64.5	64.6	64.3	64.4
3	21	58	173	19.3792	2	1	1	0								59.7	59.6	59.6	60.1	60	60.5	60.5	60.9	59.5	58.2	59.8	60.7	60.5	59.9	59.9	59.5		60	60.8	60.4	59.7	59.7	58.8	58.5	59.5	60.1	59.1	58.3	58.4	59.7	59.8	60	60	58.7
4									69	70	68.8	68	69	70	69	69	67.4	67.4	67.4	68.5	68.5	68.5	68.5	68.5	68.4	68.5	68.2			67.7	67.7	67.7	67.5	67.5	67	67.5	67	67.1	67.1	68.6	69	68	68	69	67	67.3	66	68.4	67.5
1																	91	91	91.4	91.3	91.2	91.3	91.2	91.3	91.2	91.1	91.1	86.2	86.6	85.5	85	84.9	84.5	84.4	84.2	84.1	84	81	82.3	82.5	83.5	84	83	83	82.9	81.8	81.7	81.6	81.5
1																	59	59.1	59.8	59.5	59.3	59	59.3	59	59.2	59	59	59	59	59	59	59	59	59	59	60	60	60	60	60.1	59.7	59.3	58.7	57.7	57.2	59.2	57.7	57.4	57.4
1	23	88	164	32.7186	4	1	1	1									78	78	78	77	78	78	78	78							79.5	79.5	79.5	79.2	79.4	79.3	79.4	79.4	79	79.5	79.2	79.3	79.7	79.2	79.7	79.7	79.5	79.5	79.5
1	22	59	170	20.4152	3	1	2	1									59	59	59	59		59	58.9	59.3	59		59	58	58	58	58	58	58	58	58	58.4	58	58	58	58	58	58	59	58	59	59	59	59	59
3	21	65	167	23.3067	3	1	2	1								64.8	65.3	65.2	64.2	64.2	64.3	65.3	64.6	64.9	62.6	63.9	65.2	64.1	64.7	64.8	64.7		65	66.4	65.6	65.4	64.5	64.3	64.5	65.1	66.2	66	63.2	63.8	64.3	64.3	63.8	64.4	64.1
1	21	89.9	165	33.0211	2	3	2	0																					60.1	61	60	61.1	61.8	61.5	61	61	61	61	60	59.8	59.8	59.8	60	59.9	60	60	58.8	58.5
1	25	53.3	166	19.3424	6	3	2	0									53	53.1	53.1	53.1		53	53.1		53	53	53	52	52	52	52	52	52	52	52	51	51	51	51	50.1	50.8	50.6	50.5	50.1	50	50.5	50.5	51	50.8
1	21	70	175	22.8571	7			1									69	69.4	69.1	69.2	69	69.1	69.1	69	68.8	69	69													67.8	68.8	68.2	67.8	67.1		68	67	68	67
5	21	59	176	19.047	5	3	2	1									59	59	59	59	60.5	60.5	60.5	60.5	60.5	61.5	61.5	61.5	61.5	61.5	61.5	61.5	61.5	61.5	61.5	61.5	60	60	60	60.3	60.3	60.3	60.3		60.3	60.3	58.9	58.9	58.9
4	21	58	162	22.1003	2	1	2	0	65	65	65	65	65	65	66.1	66	64.3	64.3	64.3	65.7	65.7	65.7	65.7	65.7	65.7	65.7	65.7			65.5	65.5	65.5	65.1	65.1	65	65	65	65	65	65.8	66	65.8	66.5	65.5	64.5	65	64.7	65.8	64.5
3	21	56	169	19.6072	3	1	2	1								56.5	55.8	56	56.6	56.8	57.4	57.8	58.1	57.8	55.6	57	58.2	58.3	58.8	58.4	58.1		60.7	59.8	58.5	58.9	58.6	58.8	57.1	58.2	58.9	58.3	57.5	57	58.4	57.9	59.7	58.9	57.3
4									52	51.6	51	51	52	52	51.5	51.5	50.3	50.3	50.3	51.6	51.6	51.6	51.6	51.6	51.6	51.6	51.6			50.8	50.8	50.8	51.7	51.7	51.7	51.7	51.5	51.5	51.5	52	51.5	51.5	50.5	52.5	51	50.6	50.1	51.5	51
4	21	65	176	20.984	4	1	1	1	56	55.6	55.8	55	54.4	52	55.5	55.5	54.4	54.4	55.4	55.5	55.5	55.5	55.5	55.5	55.5	55.5	55.5	55.5		54.7	54.7	54.7	54.9	54.9	54.5	54.5	54.1	54.1	54.1	56	56	55.2	55.4	55.5	55.5	54.2	54.5	54.8	54.1
1	21		166		3	1	2	1									61	61	61	61	61	61	61	61	61	61	61	61	61	61	61	61	61.3	60.1	61	61.1	61.1	61.1	61	61	61	61	61	61	61	61	61	61	61
1	21	51.1	164	18.9991	6	3	1	0									65.2	64.8	65	65.1	65	65.1	66	65.1	65.3	65	65.3																		58	57	57
1	21	61.4	173	20.5152	2	3	2	0									61	61.7	62.2	62		62.2	62	62	62	62.2	62.1	61	61	61	61	61	61	61	61	61.2	61	61	61	60	60	60	60	59.3	60	60	60	60.5	60.1
1	21	82.2	178	25.9437	6	1	2	0																				60.2	61	61	60.5	61.1	61	61.4	61	61	60	61
1	21	66.9	164	24.8736	6	2	2	0									67	66.8	67.1	67.2	67.2	67	67	67.2	67	67.1	67	67	67											66.2	66.1	66.2	66.2	66	66.2	66.7	66.3	66.2	66.2
1	21	77	165	28.2828	2	1	1	0									80	80	80.4	80.2	80.2	80.2	80.2	80.2	80.3	80.2	80.1	71	70.5	74.1	74.9	74.8	74	74.2	74.5	74.7	74.7	74.7	75.6	73.8	73.1	72.8	72.4	72.4	71.8	71.5	71	71.5	71
1	21	66.2	171	22.6394	2	1	1	0																															61.2	61.5	61.8	60.6	60.8	60.5	60.5	60.7	60.5	60.5	59.5
1	21	64.7	170	22.3875	3	1	1	1									65	65	65.5	65.4	65.4	65.3	65.2	65.2	65.2	65.3	65.1	64.2	65.4	63.4	64.1	64	63.2	63	63.5	63	64.4	64	64.1	64.1	64.2	64	63.5	63	63.1	64.1	63.5	63.3	63.2
4									65	65	65	66	67.7	65	65.1	65	63	63	63	65.1	65.1	65.1	65.1	65.1	65.1	65.1	65.1			64.8	64.8	64.8	64.5	64.5	64.5	64.2	64	64	64	65.5	65.5	65.4	65.5	65.1	64.8	64.5	64.5	64.8	64.2
5	23	62	175	20.2449	2	1	2	0									62	62	62	62	60	60	60	60	60	61.9	61.9	61.9	61.9	61.9	61.9	61.9	61.9	61.9	61.5	61.9	60.2	60.2	60.2	60	60	60	60		60	60	60.6	60.6	60.6
4									58	57	56	57	57	55	58	58	56.8	56	56.8	57.3	57.3	57.3	57.3	57	57.3	57.3	57.3			55.9	55.9	55.9	56.3	56.3	56.3	56.5	56.7	56.7	56.7	57.9	57.8	57	56.5	58	57.8	57	56.3	57.2	57.2
1	21	55	169	19.257	8	3	1	0									56	56	55.8	56.3	56.5	56.2	56.2	55.8	56.1	55.8	55.8	57.4	55.8	55.5	55.8	55.1	54	55.7	54	54	54	54	54.1	54	54	54	54	54	54	54	55	54	54
1	21	72.1	176	23.2761	3	1	2	1									67	67	67	67	67	67.1	67.1	67	67.1	67	67	67	67	67	67	67	67	67	67	67.2	69	69	69.5	69.4	69	69	68.5	68	70.2	68	67.5	68.7	68
2	21	56	167	20.0796	3	1	1	1								57.3		58	58					57	57	57									57.8
2	21	65	177	20.7476	3	3	2	1								76.4		76	76					75	75	75									74.5
2	21	60	169	21.0077	7	1		1								60			36.5		55			60	60	60									60.6			60.6
2	21	65	190	18.0055	3	1	2	1								60			60		55.6			59	59	59									59.4			59.4
2	21	50	167	17.9282	3	1	2	1								55			55		56			54	54	54									52.2			52.2
2	21	55	166	19.9594	3	1	2	1								56			54.3		55			53	53	53									59.2			59.2
2	21	57	169	19.9573	3	1	2	1								65			55		55			54	54	54									62.6			62.6
2	21	60	164	22.3081	8	1	1	0								65.1			64		55			63	63	63									59.8			59.7
2	21	68	172	22.9854	9	1	1									65.1			65		54			64	64	64									65.5			65
2	21	60	169	21.0077	9	1	1									54.1			54		54.9			53	53	53									52			52
2	21	54	166	19.5965	3	1	1	1								62.2			60					59	59	59									59.4			59.4
2	21	58	172	19.6052	3	1	2	1								59.1			59					58	58	58									57			57
2	22	86	171	29.4108	3	1	2	1								70.1			69.7					69	69	69									65.5			65.6
2	21	60	170	20.7612	3	1	1	1								56.2			55.6					55	55	55									57.6
2	21	59	164	21.9363	3	1	1	1								58			57					56	56	56									57.3
2	21	63	175	20.5714	3	1	2	1								65.5			64.8					64	64	64									60.3
2	21	60	175	19.5918	2	3	2	0								58.1			58					57	57	57									59.3
2		61	162	23.2434	8	3	2	0								60.1			59.7					59	59	59									56.3
2	21	60	162	22.8624	3	1	2	1								78.1			78					77	77	77									71
2	21	57	166	20.6852	8	1	2	0								58.2			54					53	53	53									60
2	21	52	155	21.6441	1	1	2	0								57.1			57					56	56	56									56.4
2	21	51	166	18.5078	6	3	2	0								54.1			55					54	54	54									55.3
2	21	54	170	18.6851	1	1	1	0								56.1			55					54	54	54									58.3
2	21	54	165	19.8347	7	1	2	1								55.4			60					59	59	59									56.8
2	21	53	165	19.4674	3	1	2	1								57.1			57					56	56	56									55.9
2	21	54	170	18.6851	7	1	2	1								51.1			51					50	50	50									51.5
2	21	65	178	20.5151	2	1	1	0								58			57.5					57	57	57									57
2	21	54	166	19.5965	3	3	2	1								60.1			60					59	59	59									58
2	21	52	165	19.1001	3	3	2	1								50			60					51	51	51									55.8
5	21	57	166	20.6852	9	1	2										57	57	57	57	57.7	57.7	57.7	57.7	57.7	55.8	55.8	55.8	55.8	55.8	55.8	55.8	55.8	55.8	55.8	55.8	55.7	55.7	55.7	55.9	55.9	55.9	55.9		55.9	55.9	57	57	57
1	21	58	168	20.5499	6	3	2	0									62	62	62.3	62.3	62.2	62.4	62.2	62.3	62.2	62.3	61.8	61.1	61	61.1	61.1	61.5	61.1	61.7	61	60.5	60.1	60	59.1	60	59.1	60	58	58.1	58.1	58	59.1	59	59
1	21	66	170	22.8374	6	1	2	0									66	66	66.4	66.4	66.3	66.2	66.4	66.2	65.8	66.2	65.9	65.7	66.5	66.9	66.9	66.8	66.7	66.2	67	66.5	66.7	66.5	67	67	65.6	65.4	66.6	66.6	66.4	64.4	64.4	64	64.6
4									60	60	59	60	58.1	59	58.7	58.5	58.2	58.2	58.2	59.3	59.3	59.3	59.3	59.3	59.3	59.3	59.3			57.9	57.9	57.9	58.8	58.9	58.8	59.1	59	59.5	59.5	59.3	59.5	59	58	59.5	59.2	58.5	58.3	59.2	58
5	20	68	181	20.7564	3	3	2	1									68	68	67.8	68	67	67	67	67	67	70	70	70	70	70	70	70	70	70	70		70.7	70.7	70.7	70	70	70	70		70	70	68.7	68.7	68.7
4	21	54	169	18.9069	4	1	1	1	60	60	60	60	59.6	59	59.3	59.3	60.2	58.8	58.8	60.2	60.2	60.2	60.2	60	60	60.2	60			59.9	59.9	59.9	59.3	59.3	59	59	58.8	58.8	58.8	60	60	60.5	61	60	60	59.6	59	60	59
1	23	66.7	166	24.2053	2	1	2	0									65	67	67.3	67.2	67.2	67.3	67.2	67.1	67.3	67.1	67.1	64.1	63.6	63.5	63.4	63.2	63.3	63.2	63.1	65.1	63.1	63	63.5	63.3	63	62.6	62	62.5	62.4	62.2	62.4	62.4	62.4
2	21	75	180	23.1481	3	3	2	1								106.3			106					105	104	105									94
4	21	62	165	22.7732	6	1	1	0	50	49.5	50	49	47.6	50	49.1	49	49.7	48.6	48.6	49.9	49.7	49.7	49.7	49.7	49.7	49.7	49.7	49.7		48.7	48.7	48.7	50.1	50.1	50	50.1	49.5	49.5	49.5	49.7	50	50	49.7	48.5	49	48.3	48	50	48.2
4	21	65	176	20.984	4	1	2	1	70	70	70	70	70	70	71.1	71.1	70	70	70.3	70.7	70.7	70.7	70.7	70.7	70.5	70	70.7			70.5	70.5	70.5	68.5	68.5	68.5	68.8	69	69	69	70.7	70.9	70.5	71.5	70	69	69	69	70.5	69
1	21	59.3	168	21.0105	7	1	2	1									59	59	59.2	59.2	59.4	59.2	59.5	59.2	59.2	59.2	58.9	59.9	60.5	59.8	59.9	59.8	56.7	58.4	57.2	57.3	59.7	60.1	60.8	60.1	58.7	59.4	59.9	59.9	60.6	61.5	60.5	60.7	61.8
1	21	83.9	162	31.9692	7	1	1	1																															78	79.5	79.3	80	79	79	78.2	78.3	78.3	77.7	77.8
5	21	57	170	19.7232	3	1	2	1									57	57	57	57	57	57	57	57	57	58.8	58.8	58.8	58.8	58.8	58.8	58.8	58.8	58.8	58.8	58.8	59.3	59.3	59.3	58.5	58.5	58.5			58.5	58.5	58	58	58
2	21	60	170	20.7612	7	1	2	1								79.2			79					78	77	78									73.2
1	21	58.2	175	19.0041	6	1	2	0									58	58.4	58	58	58	58	58	58.1	58	58	58	57.5	58	58	58	58	58	58	57.6	57.6	58.5	57.7	58.7	58.7	57.6	59.2	58.6	59.2	57.7	56	57.1	57.8
3	21	64	171	21.8871	6	1	2	0								64.6	66.7	66.4	67.2	66.9	67.1	67.8	67.4	67.2	67.2	66.3	67.6	67.5	65.7	65.8	66		66.1	66.2	66.2	66.4	66.4	65	65	65.8	66.8	66.7	64	64.4	66	65.4	65.3	65.3	65.1
2	21	60	172	20.2812	3	1	1	1								62.1		62	62		54			61	60	61									59.4			59.4
1	21	60.3	170	20.8651	6	1	2	0									60	60	60.2	60.2	60.4	60.2	60.2	60.2	60.2	60.4	60.2	61.2	60.5	59.6	59.6	60	60	60.4	60	60	60.1	60	59	60.1	58.8	59	60.2	60	60.2	60	59	60.2	59.5
2	21	60	169	21.0077	3	3	1	1								49		50	50		50	50		50	49	50									59.2			59
4	21	56	175	18.2857	9	3	2		65	64.5	65	65	64	68	65.2	65.2	63.6	64	63	65.5	65.5	64.2	65.5	65.5	65.5	65.5	65.5			65.1	65.1	65.1	67.5	67.5	67	67	67	67	67	65.9	66	65.5	65	65	65	64.4	64.5	66	64.5
2	21	64	163	24.0882	2	1	2	0								55.1		55	55					54	55	54									56.9			56.9
2	21	65.1	169	22.7933	9	1	1									68			66		65			66	65	66									67.9			67.9
2	21	60	165	22.0386	3	1	1	1								72.2			53					65	66	65									64.8
3	21	56	160	21.875	3	1	3	1								54.8	55.2	55.4	55.4	55.7	56.4	56.4	56.5	55.9	54.2	59.9	56.3	56	56.2	56	56		57	57.4	58.4	57.6	56.8	56.5	55.9	56.4	58.2	56	56	56.3	56	56	56.9	56.6	56.2
5	20	73	180	22.5309	3	1	1	1									73	73	73	73	73.8	73.8	73.8	73.8	73.8	74.7	74.7	74.7	74.7	74.7	74.7	74.7	74.7	74.7	74.7	74.7	73.3	73.3	73.3	73.6	73.6	73.6			73.6	73.6	73.3	73.3	73.3
2	21	55	166	19.9594	1	1	2	0								63			64.5		55			64	65	64									62.6			62.6
2	21	63	171	21.5451	3	1	2	1								65.3			57					65	64	65									64
1	21	57.2	168	20.2664	9	1	1										57	57	57.8	57.2	57.3	57.3	57.2	57.2	57.2	56.8	56.8	56.7	56.6	56.8	56.6	56.7	56.7	56.6	56	56.1	56	55	56	56.4	56.4	56.2	56	56.3	56.3	56.6	56.2	56.1	56.2
2	21	60	169	21.0077	1	1	1	0								52.1		52	52					49	50	49									53.8			53.8
2	21	65	176	20.984	3	1	2	1								68			62		56			61	60	61									65.1			65.1
2	21	55	167	19.721	1	1	1	0								62.1			62					61	60	61									63.7			63.7
2	21	66	166	23.9512	3	3	2	1								57			57					56	57	56									58.2
2	21	60	163	22.5827	3	1	2	1								58.3			58					57	56	57									64
2	21	53	163	19.9481	1	1	2	0											60					57	56	57									55.5
2	21	60	171	20.5191	3	1	1	1								56.2			56.5					56	57	56									57.7
1	21	64.8	167	23.235	6	2	2	0									64	63.8	64	64	64	64.1	64.3	64	64	64	64	65	65	63	63	63	63	63	63	62.7	62	62	62	61	61	62.3	63	62.3	63	63.2	62.3	63	63
2	21	58	170	20.0692	3	3	2	1								57.3			57.1					56	55	56									57.8
1	21	61.9	178	19.5367	6	3	2	0									61	61	61	61	61	61	61		61	61	61	61	61.8	61.6	61.5	61.7	61.7	61.6	61.8	61.3	61.2	61.1	61.3	61.6	60.8	61.1	59.5	59.2	60.5	60.8	60.5	60.9	60.1
2	21	57	163	21.4536	5	1	2	1								55.2			55					54	55	54									55
3	21	76	174	25.1024	7	1	2	1								69.9	70.2	69.7	70.9	70.8	70	70	71.4	71.1	69.9	69.5	70.9	70	69	68.9	67.6		69.3	70.6	70.1	70	71.5	70.4	70.5	70.6	71.9	71.3	70.9	69.3	70.2	70.8	70.4	70.6	71.1
1	21	55.8	169	19.5371	8	1	2	0									56	56	56.6	56.2	56.2	56.2	56.5	56.3	56.2	56.2	55.7	55.4	56	55.4	55.4	55.4	55.3	55.2	53.9	54.1	55.2	55.7	55.3	55.7	55	54.6	54.8	54.8	54.8	54.7	55.4	54.6	53.4
2	21	60	163	22.5827	3	1	2	1								53			52					52	53	52									61.9			53.3
1	25	72	171	24.623	6	1	2	0																															68.5	67.2	67.1	67.2	67	67.2	67	68	67.2	67
2	21	62	173	20.7157		1	2									53.1			53		55			52	51	52									55.1			55
3	22	56	156	23.0112	3	1		1								56	57.4	57.2	56.8	56.4	56.9	57.3	56	56.8	55.5	56.9	57.4	57.5	57.4	57.4	56.9		57	57.5	57	57.6	57.2	57.1	56.9	57.1	57	57.5	56.3	56.6	57.2	57	58.1	56.6	55.7
1	21	63.8			3	1	2	1																				62	62	62	61	61	61	61	61	61	61	61	62.5	62.2	62.4	62.4	61.6	61.6	61.1	62.3	60.9	61.9	62.3
3	21	52	165	19.1001	6	1	2	0								53	53	54.2	53.3	54.7	53.8	53.6	54	53.7	52.9	53.2	53.5	54.4	54	54.4	54.7		54.7	55.1	54.5	54.8	55.1	55	54.3	52.9	54.1	54.1	52.4	52.1	52.9	51.2	52.1	58.3	52.6
2	21	61	170	21.1073	3	3	1	1								60		65	65		59	60		60	58	59									63			63					63
1	25	57	165	20.9366	6	1	2	0									57	57	57.1	57.2	57.1	57.2	57	57	57	57.1	57	58	57											54.9	56	55.4	56	56.2	56	55.1	55.5	56	55.9
1	22				1	1	1	0									52	52	51.7	52.3	52.2	52.6	52.5	51.8	52.3	52.2	52.1	55	55	56	55	55	55	55	55	55	55	55	54	55	55	55	55	55	55	54.6	54.6	54.3	54
5	20	62	173	20.7157	6	1	1	0									62	62	62	62	62.6	62.6	62.6	62.3	62.6	63.8	63.8	68.8	63.8	63.8	63.8	63.8	63.8	63.8	63.8	63.8	62.1	62.1	62.1	63.9	63.9	63.9			63.9	63.9	62.8	62.8	62.8
4	20	41	172	13.8588	4	3	2	1	60	60	60	60	61	61	61.5	61.5	60.8	60.8	60.8	60.6	60.6	60.6	60.6	60.6	60.6	60.6	60.6			59.9	59.9	59.9	59.2	59.2	58.7	58.6	58	58	58	60.6	61	60.5	61.5	60	59	59.4	59.6	60.3	59
5	20	62	172	20.9573	3	1	2	1									62	62	62	62	62	62	62	62	62	61.3	61.3	61.3	61.3	61.3	61.3	61.3	61.3	61.3	61.3		61.8	61.8	61.8	62.1	62.1	64	62.1		62.1	62.1	61.9	61.9	61.9
5	21	71	167	25.4581	6	1	2	0									71	71	71	71	72	72	72	72	72	69.9	69.9	69.9	69.9	69.9	69.9	69.9	69.9	69.9	69.9	69.9	70.3	70.3	70.3	69.8	69.8	69.8	69.8		69.8	69.8	71.7	71.7	71.7
1	21	92.4	175	30.1714	7	1	2	1																				90.4	93.2	92	90	90	90.1	90.8	90.2	90.3	90		89.2	88.1	86.5	87.2	85.7	86.5	83.7	86.7	85.5	87.5
5	21	57.5	175	18.7755	6	2	2	0									57.5	57.5	57.5	57	57.8	57.8	57.8	57.8	57.8	60.1	60.1	60.1	60.1	60.1	60.1	60.1	60.1	60.1	60.1		59.9	59.9	59.9	59.3	59.3	59.3	59.3		59.3	59.3	57.9	57.9	57.9
1																	63	63	62.6	63.1	63.2	63.2	63.5	63.2	63.3	63.3	63.1	62	62.4	61.7	62.2	61.9	61.9	60.8	62.1	61.9	61.8	62.2	62.8	61.9	62.1	62.1	62.1	62.1	61.7	62.1	61.1	62.1	62.6
1	23	51	161	19.6752	2	2	1	0									52	52	52.4	52.4	52.4	52.3	52.5	52.3	51.8	52.3	51.8	52.6	52.6	51.3	52.6	52	54	54	54	54	53.9	50.6	50	50.4	51.2	51.3	52.4		52.3	50.3	50.3	49.3	49.4
1	21	61.1	163	22.9967	3	1	2	1									61	61.4	61	61		61	61	61	61	61	61	60	60	60	60	60	60	60	60	60	60	60	60	60	60	60	60	59.5	59	60	60	60	60
3	21	51	168	18.0697	4	1	2	1								52.5	51.4	52.4	52	52.7	51.8	52.3	53.4	52.1	51.5	51.5	52.9	52.8	52	52.4	52.6		52.4	53.3	53.4	53.2	53.7	53.3	52.8	51.9	52.9	53	52.6	52.7	53.6	51.7	52.2	52	52.5
5	22	53	168	18.7783	6	3	1	0									53	53	53	53	52.5	52.5	52.5	52.5	52.5	53.1	53.1	53.1	53.1	53.1	53.1	53.1	53.1	53.1	53.1		53.2	53.2	53.2	56.8	56.8	56.8	56.8		56.8	56.8	53.7	53.7	53.7
1	21	61.1	166	22.173	6	1	1	0									61	61	61.3	61.3	61.2	61.2	61.2	61.2	60.8	61.2	60.7	60	61	61.1	61	61	60.8	61	66.7	66	60.1	61.3	60.7	60.2	60	60	61.4	61.7	60.3	60.4	60	60.3	60
1	22	55.9	173	18.6775	2	3	1	0										54	54	54	54	54	54	54	54		54	54	55	55	55	55.5	55.6	55.6	55	54	54.9	54.8	54.6	54.5	54.6	54.7	55.3		54.4	54.6	53.9	53.2
4									54	56	55.8	56	56	54	55.5	55.4	54.6	54.8	54.8	53.9	56.4	56.4	56.4	58.4	56.3	56.4	56.4			57.3	57.3	57.3	57.4	57.4	57	57.2	57.2	57.2	57.2	56.6	56.9	56.4	56.5	56.5	56.3	55.2	55.4	56	55
5	21	67	167	24.0238	9	1	3										67	67	67	67	65.7	65.7	65.7	65.7	65.7	68.3	68.3	68.3	68.3	68.3	68.3	68.3	68.3	68.3	68.3		66.7	66.7	66.7	65	65	65	65		65	65	65.2	65.2	65.2
3	21	68	164	25.2826	7	1	1	1								68.9	69.1	68.7	68.3	68.5	69.7	69.7	70.1	67.8	66.6	67.9	68.7	68.7	69	68.8	68		60.5	68.5	68.5	67.8	67.8	67.4	67.1	67.5	68.8	68.1	66.4	66.8	67.9	66.9	60.6	66.1	66.2
3	21	53			7	1	2	1								54.4	53.5	55.3	54.4	55.1	54.3	54.8	55.8	55.2	53.4	53	57.7	54.8	54	54.2	54.8		54.7	54.5	52.6	54.1	54.1	55.3	54.1	53.3	53.3	54.7	53.2	53.9	54.3	53.3	54.3	55.2	53.1
5	21	53	165	19.4674	1	1	1	0									53	53	53	53	53.4	53.4	53.4	53.4	53.4	53.3	53.3	53.3	53.3	53.3	53.3	53.3	53.3	53.3	53.3	53.3	53.4	53.4	53.4	53.3	53.3	53.3	53.3		53.3	53.3	53.5	53.5	53.5
5	21	59.4	179	18.5387	6	1	2	0									59.4	59.4	59	59	58.8	58.8	58.8	58.8	58.8	60.6	60.6	60	60.6	60.6	60.6	60.6	60.6	60.6	60.6		60.7	60.7	60.7	61	61	61	61		61	61	60.4	60.4	60.4
3	21	64	163	24.0882	6	1	1	0								63.1	63.5	64.5	64	65.1	63.7	63.7	64.8	63.5	62.5	62.7	63.5	64.7	63.9	64.1	63.7		62.4	62.4	61.5	63	62.4	62.8	62.5	61.9	61.9	62.8	61.4	62.2	62.1	61.6	61.8	62	60.9
1	21	55.2	167	19.7927	2	3	1	0									56	56	56.3	56.4	56.2	56.2	56.2	56.2	56.2	56.2	55.9	54.5	54.5	54.4	54.6	54	54.6	54.3	55.8	53	55	55	55.1	55.2	54.5	54.9	54.9	54.9	55.5	55.7	55.1	55.3	55.7
5	22	72	176	23.2438	8	1	1	0									72	72	72	72	71.5	71.5	71.5	71.5	71.5	72.3	72.3	72.3	72.3	72.3	72.3	72.3	72.3	72.3	72.3		72.4	72.4	72.4	75.5	75.5	75.5	75.5		75.5	75.5	70.5	70.5	70.5
3	24	53	157	21.5019	3	1	1	1								53.6	54.4	53.9	53.4	53.5	53.8	54	54.4	53.9	53.2	52.5	53.8	53.4	52.9	53.6	53		54	54.4	54.4	54.3	54.6	53.3	53.3	53.5	53.2	53.4	52	51.8	52.1	53.2	53.3	53.2	53.6
5	21	50	168	17.7154	3	1		1									50	50	50	50	50.4	50.4	50.4	50.4	50.4	50.4	50.4	50.4	50.4	50.4	50.4	50.4	50.4	50.4	50.4	50.4	50	50	50	50.2	50.2	50.2	50.2		50.2	50.2	50.7	50.7	50.7
1																	61	61	61.7	61.2	61.3	61.2	61.2	61.2	61.2	61.2	61.2	60	60.2	60.4	60	56.9	57	56.5	56.6	57.7	57.7	60.3	60	60	60.2	63	64	60.4	62.4	62.4	64.3	63.4	63.1
3	21	53	163	19.9481	3	2		1								54.9	54.7	56.1	54.9	56.1	55.4	55.8	55.6	55.7	53.9	55	55.4	56.1	55.1	55.3	55.8		55.3	55.9	55.6	56.2	56.2	56.2	55.9	55.2	55.2	56.1	56.3	55.3	55.7	55.4	54.5	56.7	55
5	21	48	166	17.4191	3	1	1	1									48	48	48	48	47.7	47.7	47.7	47.7	47.7	49	49	49	49	49	49	49	49	49	49	49	48.7	48.7	48.7	48.8	48.8	48.8			48.8		48.8	48.8	48.8
1	21	65	170	22.4913	3	1	2	1									65	65	65.2	65.3	64.8	65.3	65.2	65.3	65.2	65.2	64.8	60.2	60	60	60	60	60.5	60.2	60	60	64	63	63	64	64	63	62	64	63	63	65	65	65
3	21	55	159	21.7555	3	3	1	1								56.6	56	56	56.2	56.7	57.1	57	56.2	56.6	55.7	55.5	56.6	56.5	55	56.2	55.8		56.8	57.2	56.6	56	57.4	56.5	55.4	56.3	56.5	56.9	56.4	56.3	56.2	56.5	56.2	55.3	57.1
1	21	60.1	164	22.3453	2	3	1	0									60	60	60	60		60.1	60.2	60	60	60	60	62	62	62	62	62	62	62	62	62	62	62	62	59.1	59	59.1	59.8	59.4	59.8	58.6	58.8	59	60
4									50	50	50	50	50	50	50.2	50	50.4	50.4	50.4	51.6	51.6	51.6	51.6	51.6	51.6	51.6	51.6			51	51	51	51.4	51.4	51	50.8	50.4	50.4	52	52	52	51.5	50.5	51	50.5	50	50.6	50	50
3	21	55	161	21.2183	8	1		0								54.5	54.9	54.8	54.6	55	54.5	54.7	54.5	54.7	53.7	54.1	55.2	54.7	54.5	54.8	54		54	54.8	54	54.8	55.4	54.2	54.3	54	54.7	54.6	54	54.1	54.3	54.2	54.3	54.1	54.2
5	21	52.2	163	19.647	6	1	1	0									52.2	52.2	52	52	53	53	53	53	53	54.1	54.1	54.1	54.1	54.1	54.1	54.1	54.1	54.1	54.1	54.1	53.9	53.9	53.9	53.3	53.3	53.3	53.3		53.3	53.3	53.6	53.6	53.6
1	21	56.2	165	20.6428	7	1	2	1									56	56.2	56.3	56.4	56.4	56.2	56.2	56.3	56.3	56.2	55.8	56	56.7	56.8	56.7	56.7	56.7	56	56	56.8	56	57	57.6	58	57.5	57.8	57.6	58.1	57.8	57.6	57.8	57.8	57.5
3	21	55	172	18.5911	6	1	3	0								58.7	58.6	59.7	59	60.7	60.2	60.6	61	60	58.3	58.3	60.5	60.3	59.2	59.1	60.1		59.5	60.2	59.7	59.8	59.6	59.6	58.7	59.1	60.1	59.9	58.8	59.5	60.5	59.8	60	58.6	59.1
1	21	53.5	165	19.6511	5	2	1	1									54	54	54.3	54.4	54.2	54.3	54.2	54.2	54.3	54.2	54.1	53.2	53	52.9	53.4	53.5	53.1	54.3	54.8	53.2	53.5	53.8	54.8	54.3	53.9	54.3	53.6	53.4	54.9	54.9	55	54.3	54.9
1	21	54	164	20.0773	3	1	2	1									54	54	53.6	54.2	54.2	54.3	54.2	54.2	54.2	54.4	53.8	53.5	53.6	54	53.3	53.5	54	53.4	54.1	54	54	54.1	53	54.5	54.1	53.4	54.1	54.1	54	53.9	54	53.9	53.5
1	21	61.1	180	18.858	6	2	1	0									60	60	60	60	60	60	60	60	60	60	60	60	61	61	61	61.6	61	61	60	60	61.3	60	61	60.3	61	60.7	62.3	60.7	62.1	62	62.1	61.9
5	21	60	174	19.8177	2	1	2	0									60	60	60	60	60.3	60.3	60.3	60.3	60.3	61.4	61.7	61.4	61.4	61.4	61.4	61.4	61.4	61.4	61.4	61.4	60.8	60.8	60.8	60.7	60.7	60.7			60.7	60.7	61.1	61.1	61.1
3	22	67	167	24.0238	8	1	2	0								76.6	77.3	77.1	77.2	76.5	76.3	77	76.3	75.6	74.9	76.5	74.9	74.4	75.4	74.6	74		74.5	75.4	74.4	74.8	75.2	73.4	72.3	73.5	72.4	74.4	71	71.2	70.2	70.1	70.3	70.2	69.8
1	21	60	160	23.4375	3	1	2	1									58	58	58	58	58	58	58	58	58	58	58	58.4	60.4	60	59.7	59.8	59.7	59.9	59.9	59.5	59.3	58.2	59.3	58.3	58.4	58.4	58.4	58	58.6	58.5	58.4	58.3	59.3
5	22	59	171	20.1771	7	1	2	1									59	59	59	59	59	59	59	59	59	60.2	60.2	60.2	60.2	60.2	60.2	60.2	60.2	60.2	60.2		59.4	59.4	59.4	59.2	59.2	59.2	59.2		59.2	59.2	59.1	59.1	59.1
5	21	59	169	20.6575		2	1										59	59	59	59	60.8	60.8	60.8	60.8	60.8	61.7	61.7	61.7	61.7	61.7	61.7	61.7	61.7	61.7	61.7	61.7	60.6	60.6	60.6	60.3	60.3	60.3			60.3	60.3	60.1	60.1	60.1
4	21	62	179	19.3502	6	3	2	0	54	53.7	53	53	52.2	54	53.2	53.2	53.7	53.7	53	55.5	55.5	55.5	55.5	55.5	55.5	55.5	55.5	55.5		54.3	54.3	54.3	54.5	54.5	54.1	54	53.8	53.8	53.8	55.8	55.5	55.4	55	55.5	55.5	54	54.5	55.4	54.5
1	21	56	172	18.9292	1	1	1	0																				52	52.6	52.3	52	52	52	52	52	52	52	52	53.4	53	53.2	52	52.8	52	52.3	52.4	52.9	53.4	52.2
5	21	55	162	20.9572	9	1	1										55	54.8	55	55	55.8	55.8	55.8	55.8	55.8	55.6	55.6	55.6	55.6	55.6	55.6	55.6	55.6	55.6	55.6	55.6	55.3	55.3	55.3	56.9		56.9			56.9	56.9	57	57	57
4									52	52	52	52	51.1	52	51.4	51	50.1	50.7	50.7	53	53	53	53	53	53	53	53			51.9	51.9	51.9	51.3	51.3	50.7	50.7	50.4	50.4	50.4	54	53.5	53	53.5	52	52.5	52.2	52	52	52
1	23	76	173	25.3934	6	3	1	0									74	74.2	74	74.1	74	74	74.8	74	74	74	74	75	75	74.8	74.6	74	75	75	75	75	71.5	71.2	73	73.2	72.3	72.3	72.3	72	71.2	70.8	70.2	69	69.9
1	21	67.8	174	22.394	9	1	2																																68	68.5	68	68	68.2	67.8	69	67	68	69	67.5
1	21	58.2	170	20.1384	3	1	2	1									58	58	58.6	58.2	58.4	58.4	58.3	58.2	58.2	57.7	58.1	58	59	58.9	58.8	58.2	58.2	58.6	58.7	59	59.2	58.4	60.1	57.8	58.4	58.6	58.7	58.7	58.4	58.6	59.1	58.9	59.4
5	24	63	171	21.5451	2		2	0									63	63	63	63	64	64	64	64	64	65.3	65.3	65.3	65.3	65.3	65.3	65.3	65.3	65.3	65.3	65.3	64	64	64	64.1	64.1	64.1			64.1	64.1	64.2	64.2	64.2
1	21	60.1	171	20.5533	3	1	2	1																				59	59	59.1	59	59	59	59	59	58.7	58.6	58	59	59	58.5	58.9	59.4	59.4	59.8	60.1	60.1	61	60
2	21	60	167	21.5139	1	1	2	0								60		60.9	61					60	60	60									58.5			58.5
4									60	60	58.5	58	55.8	60	56.3	56	55.1	55.1	55.1	56.4	56.4	56.4	56.4	56.4	56.4	56.4	56.4			55.2	55.2	55.2	55.3	55.3	55.3	55.3	55.3	55.3	55.3	57	56	56	56.8	55.5	56.2	55.2	55.4	56.2	55
3	21	57	169	19.9573	1	1	1	0								61.1	61.3	62.5	61.2	63	62.6	62.6	62.4	62	60.5	60.5	62.4	62.1	61.6	61.1	61.5		61.7	62.2	60.9	61.9	61	61.4	61.6	61.5	62.5	61.8	61.7	60.9	61.7	62.8	62.7	62	61.8
1	20	55.5	170	19.2042	8	3	2	0									55	55.8	56.1	56	56	56	56.1	56	56.1	56	56	56	55.4	56	54	56	56	55	55	55.7	56	56	56.6	57	56.9		56.9	56	56.9	57.9	57.9	57.8	57
5	21	54	169	18.9069	9	1	2										54	53	54	54	54.1	54.1	54.1	54.1	54.1	56.3	56.3	56.3	56.3	56.3	56.3	56.3	56.3	56.3	56.3	56.3	56.8	56.8	56.8	57.1	57.1	57.1			57.1	57.1	55.6	55.6	55.6
1	21	60.9	161	23.4945	8	1	2	0									60	60	59.3	60	60	60	60.2	60	60	60	60	60	60.1	60.1	60	60	60	60	60	60	60	60.5	60.4	60.2	60.2	60.4	60.6	60.2	60.4	61.4	60.5	61
1	21	54.7	167	19.6135	7	1	2	1									55	55	55.2	55.4	55.4	55.6	55.2	55.2	55.2	55.3	54.7	54.2	55	55.2	55.1	54.8	55.1	54.5	54.6	54.1	54.2	54.1	55.1	55.4	55.7	55	55.4	55.4	55	55.4	55.8	56.1	55
4	21	68	170	23.5294	6	1	1	0	65	69.5	63.8	64.5	60.7	60	62	62.2	61.9	61.9	61.6	65	61	65.8	65	65	64.8	65	65	65		63.2	63.2	63.2	63.6	63.6	63	63	62.7	62.7	62.7	65.5	66	65	65.3	65.5	65	64.2	64.5	64.9	64.5
3	21	60	160	23.4375	3	1	1	1								60.3	60.5	62.1	60.8	61.6	60.4	60.4	61.1	60.6	59.1	59.4	60.1	60.4	60.4	61	61.1		59.9	60.3	60.4	60.7	61	60.7	60.1	59.5	60.8	60.9	59.7	59.9	60.3	59.1	58.9	58	59.6
1	24	79	163	29.7339	6	3	2	0																				71	71	71	71	71	71	71	71	71.7	71	71	71	75.2	74.2	74	74	74	74.4	73.3	73.3	73.8	73.3
1	21	69.5	175	22.6939	3	1	1	1									69	69	69.4	69.3	69.2	69.2	69.2	69.2	69.2	69.2	69.3	69	69	69.1	69.3	69	69	69.4	69.4	68.7	70.4	70.5	71.7	70.1	71.3	71.4	71.1	71.1	70.5	70.3	70.5	70.8	70
5	21	57.4	168	20.3373	9	1	1										57.4	57.4	57.4	57.4	58.2	58.2	58.2	58.2	58.2	58.4	58.7	58.7	58.7	58.7	58.7	58.7	58.7	58.9	58.7	58.7	57.6	57.6	57.6	57.4	57.4	57.4			57.4	57.4	58.8	58.8	58.8
3	21	48	157	19.4734	7	1		1								48.8	49	49.5	47.9	49.5	49.5	49	48.4	48.7	48.1	48	49.3	49	48	48.2	48.1		49.3	49.3	48.7	49	49.5	48.4	48.1	48.7	48.5	48.3	48.6	48.6	49	49.1	48.7	48.5	48.9
3	21	65	172	21.9713	6	1	3	0								56.1	64.9	65.8	65.3	65.5	65.4	65.4	64.8	64.3	62.5	64	63.7	65.5	64.4	65.1	64.7		73.1	66.3	65	65.6	65.2	64.8	64.3	63.3	64.7	63.9	62.4	62.9	63.9	63.9	69.8	67.9	63
4									60	60	60	60	60.1	60	61	61	60.9	60.9	60.9	61.8	61.8	61.8	61.8	61.8	61.8	61.8	61.8			60.5	60.5	60.5	60	60	60	60	59.7	59.7	59.7	61.8	62	61.2	61	60.5	60.2	60	60.8	61.5	60.2
1	21	60.5	175	19.7551	6	1	2	0									60	60	60.2	60.2	60.2	60.2	60.2	60.2	60.2	60.1	60.2	59.4	59.4	60	60	60	60	60	64	64	64	64	64	63	62	62	62	62	62	62	62	62	62.4
5	23	59.3	174	19.5865	2	1	2	0									59.3	59.3	59	59	62.2	62.2	62.2	62.2	62.2	62.7	62.7	62.7	62.7	62.7	62.7	62.7	62.7	62.7	62.7	62.7	60.6	60.6	60.6	60	60	60	60		60	60	60.8	60.8	60.8
1	25	66	173	22.0522	3	1	1	1									64	64.2	64	64.2	64.2	64.2	64.2	64.2	64.2	64.2	64.3	64.5	66.6	66	66	64.3	63.2	63.1	63.3	63.1	63.1	65.4	66.2	66.1	66.3	66	66	66	66.2	65.2	65.4	64	64.2
1	21	54.7	163	20.5879	3	1	1	1									54	54	54.2	54.4	54.2	54.3	54.5	54.2	54.2	53.8	53.8	52.6	53.5	53.8	53.5	53	54.4	53.8	53.8	54.6	54.4	54.3	54.4	54.9	54.6	53.9	54	52.9	53.5	53.8	54	53.4	53.5
5	21	63	171	21.5451	1	1	2	0									63	63	63	63	67	67	67	67	67	65.6	65.6	65.6	65.6	65.6	65	65.6	65.6	64	65.6	65.6	64	64	64	64.2	64.2	64.2	64.2		64.2	64.2	65.3	65.3	65.3
5	21	58	173	19.3792	8	1	2	0									58	58	58	58	59.7	59.7	59.7	59.7	59.7	60.4	60.4	60.4	60.4	60.4	60.4	60.4	60.4	60.4	60.4	60.4	59.5	59.5	59.5	59.2	59.2	59.2	59.2		59.2	59.2	59.6	59.6	59.6
1	21	55.5	169	19.4321	8	2	2	0									55	55	55	55.1	55	55.1	55	55	55.1	55										57.8	57	56	56.6	55.4	55	55.3	55	55	54.6	55	54.8	55.7	55.6
2	21	54	184	15.9499	8	1	1	0								52		55	55		52	53		53	50	52									51.1			51.1					51.1
1	21	53.4	170	18.4775	2	1	2	0																				51.8	51.6	51.7	51.6	51.5	51.5	51.5	51.2	51.4	52.7	53	53.4	53.6	53.3	54.4	53.6	53.5	53.4	53.6	53.4	53.2	53.4
1	21	59.5	167	21.3346	6	1	2	0									60	60.1	60.1	60	60	60.1	60	60	60	60	60	59	59	59	59	59	59	59	59	59.3	59	59	59	61.9	61.7	61.7	61.9	61.8	61.9	61.6	61.9	67	62
1	21	60	170	20.7612	8	1	1	0									60	60.2	60.1	60	60	60.2	60.2	60.1	60	60.2	60	60	60	60	60	60	60	60	60	61	61	61	61	61	61.7	60.8	61.2	61.4	60.5	61.3	61.8	62.1	60.8
1	22	57.7	163	21.717	6	1	1	0									58	58	58	58	58	58	58	58	58	58	58	58	60.2	57.1	57.2	57.8	57.2	57.8	57.6	57.5	57.3	57.5	58.6	59.5	58.7	57.7	57.8	57.2	57.5	57.1	56.8	58.1	58.2
1	21	57	161	21.9899	1		1	0									55	55	55.2	55.6	55.4	55.6	55.2	55.2	55.2	55.2	55.1	58.3	59	59	58.8	59	58.6	58.6	58.5	58.9	58.6	58.6	59.6	59	59	58.7	59	59	60	59.8	59	60.5	61
1	22	57.3	161	22.1056	3	2	2	1									58	58	57.7	58.4	58.4	58.2	58.2	58.2	58.2	57.8	58.2	54	54	54	54	54	54	54	54	54	58	58	54	53	53	53	53	53	53	53	53	53	53
5	21	53	165	19.4674	2	3	1	0									53	53	53	53	55.7	55.7	55.7	55.7	55.7	55.3	55.3	55.3	55.3	55.3	55.3	55.3	55.3	55.3	55.3	55.3	53.6	53.6	53.6	53.6	53.6	53.6	53.6		53.6	53.6	54.5	54.5	54.5
1	21	56.2	173	18.7778	6	3	1	0									56	56	55.7	56.4	56.2	56.2	56.2	56.1	56.2	55.9	55.8	56.9	57	57	57	57	57	57	57	57	57	57	57	57	57	57	57	57	57	57	57.4	57.4	57
5	22	56	162	21.3382	1	1	2	0									56	56	55.6	56	57.4	57.4	57.4	57.4	57.4	57.7	57.7	57.7	57.7	57.7	57.7	57.7	57.7	57.7	57.7	57.7	57.7	57.7	57.7	58.2	58.2	58.2	58.2		58.2	58.2	58.5	58.5	58.5
5	22	53	175	17.3061	2	1	2	0									53	53	53	53	53.8	53.8	53.8	53.8	53.8	54.3	54.3	54.3	54.3	54.3	54.3	54.3	54.3	54.3	54.3	54.3	54	54	54	54	54	54	54		54	54	54.7	54.7	54.7
1	21	62.3	172	21.0587	8	1	2	0																															56.8	57	57	56.4	56	56.4	57	57.1	56	58.6
1	21	54	170	18.6851	2	1	1	0									54	54.1	54	54	54	54.1	54.1		54	54	54	56.5	57.1	56.2	55.9	56.4	56.8	56.4	55.2	55.8	55.1	56	57.4	56.8	56.9	56.3	57.1	57	57.1	57	56.8	56.9	56.5
5	20	49	164	18.2183	2	3	2	0													49	49	49	49	49	52.5	52.5	52.5	52.5	52.5	52.6	52.5	52.5	52.5	52.5	52.5	51.9	51.9	51.8	51.8	51.8	51.8	51.8		51.8	51.8	51.2	51.2	51.2
3	21	49	159	19.3821	3	1	2	1								51.7	51.8	52.7	52.2	52.8	52.6	53.5	53.1	53.1	51.8	52.1	52.3	51.6	52.7	52.4	52		52.3	53.4		53.1	53	53	51.3	52.3	53.2	53.2	52	52.1	52.3	51.1	52.2	52.3	52.8
5	21	63	174	20.8086	2	1	1	0									63	63	63	63	66.3	66.3	66.3	66.3	66.3	66.8	66.8	66.8	66.8	66.8	66.8	66.8	66.8	66.8	66.8	66.8	65.8	65.8	65.8	66.2	66.2	66.2	66.2		66.2	66.2	64.9	64.9	64.9
3	21	59	163	22.2063	2	3	1	0								58.3	58.8	58.9	58.6	58.8	59.1	59.4	59.2	59.2	58	58.8	59	59.6	59.5	59.6	59		60.5	61.3	60.9	61.5	60	60	60.3	60.1	61.3	61.6	59	60	59.1	60.1	60	61.1	61
3	21	47	165	17.2635	1	1	1	0								49.2	49.5	50.2	49.6	50.1	49.5	49.7	50.5	49.1	49.1	48.7	50.2	51.3	49.7	49.9	50.5		50.3	51.7	50.9	50.9	50.8	50.6	50.4	50.1	51.5	51.5	50.8	50.8	51.5	51.2	51	51.4	50.7
1	21	57.7			8	1	2	0									58	58	58.2	58.1	58.1	58	58.2	58	58	58	58	57	57	57	57	57	57	57	57	53.4	53	53	53	58	58.4	57.9	57.6	56.8	57.8	57.8	57.9	59	56.1
5	21	56	165	20.5693	1	2	3	0									56	56	56	56	56.8	56.9	56.9	56.9	56.9	59.2	59.2	59.2	59.2	59.2	59.2	59.2	59.2	59.2	59	59.2	58.4	58.4	58.4	58	58	58	58	58	58	58	57.9	57.9	57.9
3	22	103	176	33.2515	9	1	1									101.5	101.4	100	100.4	99.2	99	99.1	98.6	98.8	98.3	97.4	98.7	100.1	97	97.5	97.4		91.6	97.5	97.3	95	97	97.7	95.8	96.9	96.5	97.2	98.4	95.8	95.2	95.3	93.4	99.1	96.1
1	21	55.7	170	19.2734	3	3		1									55	55	55.2	55.4	55.2	55.4	55.2	55.2	55.4	54.8	54.9	56	56	55.7	55.7	55.6	56.6	56.2	56.2	56.1	56	56	56	56.3	55.8	55.7	55.7	55.7	56.5	56.3	56	55.9	56
1	21	51	165	18.7328	6	1	2	0																					52	51.9	51	51.2	51	52.1	51	51	52	52.4	52	54.2	53.5	52	52.2	52	51.5	51	51	51	51
1	21	78.7	178	24.839	3	3	1	1																				72	72	72	72	72.1	72	72	71.1	71	69.8	70.2	70.8	70.8	70.8	69	69.4	70.8	69.7	69.5	69.3	70.4
1	23	54	167	19.3625	2	3	2	0									54.2	54	54.4	54.3	54.7	54.2	54.5	54.2	54.1	54.2	54.3	54.3	53.2	53.3	53.4	53	53.2	53.2	53.2	54.1	53.1	53.8	53.9	53.8	52	51.7	57.1	52.4	52	52	52.2	53.2	53.4
4									60	60	60	60	65.8	60	61.7	61	61.5	61.5	61.5	62.5	62.5	62.5	62.5	62.5	62.5	65.7	62.5			61.8	61.8	61.8	63.1	63.1	63	63.3	63	63	63.3	63	63	62.4	62	63	61.1	61.6	61.5	61.9	61.1
1	21	51.3	165	18.843	3	1	2	1																				54.8	54.3	54.2	54.3	54.3	54	54	54	54	53.2	52	52.9	55.4	54.9	53	54.4	54	54.7	54	54	52.4	54.6
3	21	55	168	19.487	1	1	1	0								57	57.1	58.4	56.7	58	57.4	58.3	57.9	57.2	56.4	56.6	57.9	58.5	58.5	57.6	59		58	58.8	58.8	58.5	59	58.9	58.7	58.1	58.3	58.7	58.8	58.7	58	57.8	58.2	58	57.9
3	21	57	166	20.6852	9	1	2									54.4	54.2	54.2	54.1	54.1	53.7	54.2	53.7	54	53.3	53.6	54.6	55	55	55	54.8		55.3	55	54.2	55	55.7	55	55.8	55.4	55.9	56.2	56.7	54.5	56.5	56.1	55.2	54.4	55.7
1	21	63.3	171.1	21.6224	6	2	1	0									63	62.5	63.1	63	63	63.2	63.2	63.1	63	63.1	63.1	63	63	63	63	63	63	63	63	63.2	63	63	63	60	60	60	60	59.8	60	60	61	61.5	62
3	28	49	165	17.9982	3	1	1	1								49.7	49.6	50	50	50.1	50.1	50.8	51.3	50.1	49.8	49.8	49.9	50.5	50.5	50.7	50		51.4	51.2	51.1	51.7	52.5	51.4	51	51	52.6	52.2	51	51.5	52.3	51.3	51.1	52.2	52.6
3	21	60	166	21.7738	3	1	1	1								60.9	61.3	60.6	60.6	60.9	60.5	61.7	60.8	60	59.4	60.6	61.6	61.1	60.7	61.1	61		61.9	63.4	61.2	61	60.3	60.5	60.2	60.8	60.3	60.4	57	59.3	59.3	59.2	59.2	60.1	61.9
3	21	61	174	20.148	7	1	2	1								61	61.4	62.2	62.2	63.5	63	64	63.9	63.9	62.4	63.5	65.2	63.8	63.3	63.5	63		64.5	64.6	63.5	63.4	64.2	63	63.3	63.8	65.4	63.8	62	63.2	63.2	63.1	63.2	63.1	63.5
1	21	59.1	175	19.298	2	3	2	0									58	58	58.6	58.3	58.2	58.3	58.2	58.2	58.2	57.8	57.9	60	60.1	61.1	60.3	60	59.9	59.5	59.8	59.8	60	59.5	60	61.3	60.3	60.7	61	61	61	61.3	61.1	61.3	61.8
1	21	54.3	163	20.4374	6	2	2	0																				54	54	54.1	54	54	54	54	54	54	54	54	54.3	56.4	55.4	55.4	55.6	55	55.2	55.7	56.6	56.8	57.1
1	21	67.4	176	21.7588	3	1	2	1									66	66	66.2	66.4	66.2	66.3	66.5	66.2	66	66.5	66.2	67.8	67.5	67	67.8	67.8	68.1	68.5	68.5	68.5	68.5	68.7	68	68	68.9	68.9	68.9	68.9	68	69.8	69	69	69.4
1	21	49.8	163	18.7436	6	1	2	0									50	50	50.2	50.1	50.2	50.4	50.3	49.8	50.2	50.2	50.1	47	46	46	46	46	47	46	46	46	46	45	45	46.7	46
1	21	50.8	162	19.3568	3	1	1	1																				51	51	51	51	51	51	51	51	51	51.2	51.8	51.4	52.1	52.1	52.4	52.2	52	52	52	52	53	52.4
5	27	84.5	167	30.2987	3	1	2	1									54.5	54.5	54.5	54.5	55	55	55	55	55	56.6	56.6	56.6	56.6	56.6	56.6	56.6	56.6	56.6	56.6	56.6	56.7	56.7	56.7	56	56	56	56		56	56	56	56.8	56.8
4	24	60	168	21.2585	6	1	1	0	73	73	72	72	71.1	78	73.8	73.5	75.7	74	75	75.7	75.7	75.7	75.7	75.7	75.4	75.7	75.7	75.7		74	74.4	74	72	72	72	72	72.2	72.2	72.2	75.9	76	75.5	75.7	75	75	74.2	74.7	72.5	76.4
1	21	63.4	168	22.4632	3	1		1									59	59	59	59.2	59	59	59.2	59	59	59	59	60.5	63	62	62	62	61.8	61	61.9	60.4	62	62	62	62.1	61.2	62	62.2	62.1	62.2	61.8	61.4	61.9	61.7
3	25	89	165	32.6905	8	2	3	0								83.2	83.5	82.7	83	82.7	82.6	81.3	80.3	80.5	79.9	79.8	80.9	81.3	79	79.4	78.8		71.4	78.6	78.7	77	78.5	77	75.3	76.9	76.9	76.5	75.9	74.5	68.1	74.8	74.2	74.3	74.3
1	22	54	167	19.3625	6	1	2	0									53	53	53.3	53.1	53.2	53.5	53.5	53.2	53.2	52.9	52.9	53.1	54.5	55	55	55	54	54.5	55	55.3	54.4	54.5	55	55	55	54.8	55	55	55.2	55.5	55.4	54.8	54.8
3	21	75	173	25.0593	3	1	2	1								76.7	77.1	76.8	76.7	75.5	75.1	74.8	75.4	75.3	75	75	77.4	77.7	75	75	74.3		74	76.4		75	74.4	75.4	74.6	74.3	74	74.3	75.6	73.5	73.5	76.2	73.3	75.5	74.2
3	21	59	170	20.4152	3	2	2	1								58.6	59.2	59.7	59.6	59.9	61.3	61.7	61.6	60.4	60	60.5	61.6	62.3	61.9	61.6	61.6			62.9	62	61.6	61	61.3	60.5	60.7	61.9	60	60.5	60.4	60.7	60.4	60.9	61.2	60.7
1	21	59	173	19.7133	6	3	1	0									58	58	58.3	58.4	57.9	58.3	58.3	58.2	58.2	57.9	58.2	58.7	59	59	59.3	59.2	59.2	59	59.3	59.4	52.3	59.3	59.2	59.3	59.7	59.4	59.3	59.3	59.8	59.3	59.7	59.7	59.5
4									54	54	54	54	54.3	54	55.3	55	55.9	55.9	55.9	57.9	57.9	57.9	57.9	57.9	57.9	57.9	57.9			56.6	56.6	56.6	57.2	57.2	56.7	56.5	56.1	56.1	56.1	57.9	57	57.8	57	56	57.2	56.3	56.5	57.5	56.3
1	21	78.8	172	26.636	1	1	2	0																															75.8		75	75			74.3	76.1		73.8	73.5
1	21	60.1	170	20.7958																								57.6	57	57	56.8	56	56	56	56	56	56.6	56.4	56.1	56.8	56.8	56.8	56.4	56.4	57.8	57.8	57.7	57.6
1	21	66.6	172	22.5122	6	1	1	0									67	67	66.7	67.2	67.2	67.2	67.2	67.2	67.2	67.1	67.1	68.2	71.8	68.1	68.2	68	68.1	69.9	70.2	70.2	70.1	70.2	69.2	69.1	58.7	68.6	68.1	68	68.7	69.2	69	69.9	70.2
1	21	49.5	163	18.6307	7	1	1	1																				51.5	51.4	51.7	51.6	51.6	51	51	51	51	51	51	52.5	57.9	51.4	51.7	51.8	51	52.3	52.5	51.9	51.8	51.9
1	21	59	171	20.1771	3	1	2	1									58	58	58.3	58.4	58.4	58.2	58.2	58.3	58.2	58.2	57.9	60	60	60	60	60	60	60	60	60	61	61	61	61	61	61	60	60	60	60.1	60	61	62.4
4	21	60.1	179.2	18.7154	2	1	2	0	65	65	65	65	65.6	65	66.2	66	64.8	64.8	64.8	67	67	67	67	67	67	67	67	67		64.5	64.5	64.5	64.6	64.6	64.9	64.9	65.4	65.4	65.4	67	68	67	67	67	67	66.1	66.8	66.8	66.1
1	21	48	160	18.75	4	3	2	1									48	48	48.2	48.2	48.2	48.4	48.5	48.2	48.2	48.1	47.8	49.3	49.5	48	48	49	50	50.3	50	50	49.5	49.5	50	49.5	49.3	49.5	49.5	49.5	50	49.5	50.1	50	49.6
4	21	65	166	23.5883	4	1	1	1	53	52	52	51.5	50.4	53	54.4	54.4	54.2	54.2	54.2	55.7	55.7	53.7	55.7	55.7	55.7	55.7	55.7	55.7		54.4	54.4	54	55.1	55.1	55.6	55	54	54	54	56	56	55.2	55.8	55	55.5	54.2	54.7	55.2	54
3	21	60	163	22.5827	1	1	2	0								60.4	61.1	60.7	60.3	59.8	60	59.9	59.7	58.8	58	58.3	60.2	59	59.5	59.2	59		59.2	60.4	60.3	59.2	59.2	57.3	57.3	56.1	57.5	57	55	55.2	55.2	55.1	56.2	56.3	63
3	21	50	165	18.3655	2	3	1	0								49.5	49.3	49.8	49.5	49.5	49.5	50.7	50.2	49.7	49.1	49.4	50.6	50.1	50.4	49.7	49.8		50	51.2	51.1	51.1	50.5	50.3	50.1	50.8	51.9	50	50.6	50	51.1	51	51.1	51.4	51.2
1	21	54	162	20.5761		1	2										54	54	54.2	54.6	54.2	54.4	54.3	54.2	54.3	54.2	54.2	53	54.6	54.9	54	54.9	55.3	53.6	54	54	54.4	54.8	55.5	55.6	55.9	55.6	55	55.6	55.6	55.9	55	55.7	55.6
4	24	69	175	22.5306	4	1	2	1	50	51	50	50	50	50	52.9	52.5	52.3	52.3	52.3	53.1	53.1	53.1	53.1	53.1	53	53.1	53.1			52.2	52.2	52.2	52	52	52	52	52	52	52	53.5	53.6	53.2	52.5	52.5	53	52	52	53	52
1	22	59	170	20.4152	3	1	1	1									56	56	55.4	56.4	56.2	56.2	56.2	56.2	56.2	56.2	55.8	60	59	60	59	59	58	58	60	60	58	58	58	58	58	58	58		58	58	58	58	58
1	21	56	166	20.3223	6	1	2	0									53	53	53.9	53.4	53.4	53.4	53.2	53.2	52.9	53.1	52.8	52	50	52	52	52	50.5	51.9	52	52.2	52.2	52	52.3	54.2	54	54	54	54.2	54.2	54.2	53.3	52.5	52.2
1	21	63.7	170	22.0415	8	3	1	0																				62	62	61.5	61	61	61	61	61	61	62	61.8	61.8	61.1	62.4	61.6	61.8	61.7	61.8	62.4	62.2	62.1	62.3
5	21	50	166	18.1449	3	1	2	1									50	50	50	50	50	50	50	50	50	51.4	51.4	51.4	51.4	51.4	51.4	51.4	51.4	51.4	51.4	51.4	50.4	50.4	50.4	51.2	51.2	51.2	51.2		51.2	51.2	52.5	52.5	52.5
1	21	54	167	19.3625	1	1	2	0																				58	58	58	57.8	57	57	57	57	56.7	57.1	58	58	59	59	57.8	57	59.1	58.6	58	58	59
1	25	60.1	167	21.5497	9	1	2										60	60	60.1	60.2	60.2	60.2	60.2	60.3	60.2	60.3	60.2	61.8	61.9	62.1	62.1	61.2	61.4	61	61.2	61.4	62.1	62.2	62.1	62.3	65	63.8	63.1	63.1	62.1	63.1	63.3	63.3	63.1
1	21	58.8	165	21.5978	8	1	2	0																				58.5	59	59	58.7	58.7	58.7	58.6	58	58	58	60	59.1	58	58	58.2	58	58	58.1	58.3	58	58	57.9
1	21	48.6	170	16.8166	3	1	1	1									48	48.2	48	48.2	48.1	48	48.2	48.2	48	48.1	48	47	48	48	48	48	48	48	48	48.2	48	48	48	48.9	48.9	49	48.9	48	49	49	49.6	49.2
5	21	57	147	26.3779	9	1	1										57	57	57	57	58.7	58.7	58.7	58.7	58.7	58.1	58.1	58.1	58.1	58.1	58.1	58.1	58.1	58.1	58.1	58.1	58.2	58.2	58.2	58	58	58			58	58	59.3	59.3	59.3
5	21	54	165	19.8347	3	3	2	1									54	54	54	54	52.9	52.9	52.9	52.9	52.9	55.1	55.1	55.1	55.1	55.1	55.1	55.1	55.1	55.1	55.1	55.4	56.8	56.8	56.8	58	58	58	58		58	58	57.5	57.5	57.5
1	21	59.1	167	21.1912	6	3	2	0									58	58.1	58.1	58	58	58	58	58.2	58	58.1	58	58	57	56	56.3	56	56	58	58	56	55	56	59.2	57.5	57.2	58.3	59.3	59.2	58.3	58.2	56.8	58.5	59
3	21	54	164	20.0773	6	1	2	0								51.9	51.1	51.2	51.1	51.9	52.4	52.7	52.6	53	51.9	52.4	53.6	52.2	52.8	53	54		53.1	54.4	53.7	53.5	53	52.5	52.5	53.1	55.3	53.1	52	53.1	52.3	53.1	52	54.1	53.7
5	22	61	176	19.6927	9	1	1										61	61	61	61	63.8	63.8	63.8	63.8	63.8	64.1	64.1	64.1	64.1	64.1	64.1	64.1	64.1	64.1	64.1	64.1	63.6	63.6	63.6	63.5	63.5	63.5	63.5		63.5	63.5	63.9	63.9	63.9
1	21	56.3	164	20.9325	3	3	2	1									56	56	55.8	56.2	56.3	56.3	56.2	55.9	56.1	55.9	56.2	54.1	53.8	53.1	53.8	53.6	53.6	53.6	53.6	53.6	53.8	53.4	53.7	53.7	53	53.8	52.5	52.5	52.4	52.5	52	52.4	52.1
5	21	59.1	171	20.2113	6	1	1	0									59.1	59	59	59	60.6	60.6	60.6	60.6	60.6	61.4	61.4	61.4	61.4	61.4	61.4	61.4	61.4	61.4	61.4	61.4	60.3	60.3	60.3	60.7	60.7	60.7	60.7		60.7	60.7	61.4	61.4	61.4
1	21	53.7	167	19.2549	1	3	1	0									54	54	54	54	54	54	54	54	54	54	54	53.5	54.2	53.9	56.5	52.4	53.4	53.6	53.3	53.1	53.1	54.4	54.7	55.2	55.3	54.7	54.9	54.5	54.3	55.4	55.9	55.9	56.2
5	22	58	164	21.5645	2	1		0									58	58	58	58	61.2	61.2	61.2	61.2	61.2	60.7	60.9	60.9	60.9	60.9	60.9	60.9	60.9	60.9	60.9	60.9	59.9	59.9	59.9	60.7	60.7	60.7			60.7	60.7	60.7	60.7	60.7
3	21	49	169	17.1563	3	1	2	1								52.8	52	52.4	52.3	52.7	52.1	53	53.1	52.4	51.2	51.4	52.6	52.4	51.6	52	52.5		51.4	52.7	51.2	52.6	53.1	52.6	52.2	52	53.8	53.9	52.7	52.3	53.2	52.9	52.4	57.4	52.6
5	25	53	170	18.3391	2	3	1	0									53	53	53	53	56.6	56.6	56.6	56.6	56.6	56.6	56.6	56.6	56.6	56.6	56.6	56.6	56.6	56	56.6	56.6	55.8	55.8	55.8	56.2	56.2	56.2	56.2		56.2	56.2	56.1	56.1	56.1
3	21	49	159	19.3821	2	1	2	0								51.8	51.6	52	52	52.1	51.4	52.9	52.4	52.5	51.4	51.3	52.8	52.9	51	52.3	52.4		53.4	53.2	52.9	54	54.4	53.8	53.1	53.9	54.9	53.3	53.3	52.5	52.2	53.6	53.3	52.9	53
5	21	55.7	172	18.8277	7	1	2	1									55.7	55.7	55.5	55	56	56	56	59	56	57.9	57.9	57.9	57.9	57.9	57.9	57.9	57.9	57.9	57.9		60.1	60.1	60.1	60.3	60.3	60.3	60.3		60.3	60.3	60	60	60
3	21	55	165	20.202	7	1	1	1								58.2	58.7	58.3	58	58.7	58.9	58.8	58.2	58	57.8	58.5	59	58	57	58.1	57.9		59.8	59	58.5	59	59.1	58.2	57.3	58.8	59	58.3	58	57.3	58.1	57.9	57.4	58.2	58.6
3	21	53	164	19.7055	8	1	1	0								55.4	55	55	55.3	56.8	55.3	55.4	56.1	55	54.3	55	56.8	56.5	55.2	56	56.6		56.2	56.2	56.6	56.4	56.9	56.3	56.2	55.6	57.3	56.8	56.1	56.6	57.1	55.5	56.1	56	56.2
5	21	50	165	18.3655	6	3	1	0									50	50	50	50	50.9	50.9	50.9	50	50.9	51.9	51.9	51.9	51.9	51.9	51.9	51.9	51.9	51.9	51.9		50.7	50.7	50.7	51.7	51.7	51.7	51.7		51.7	51.7	51.8	51.8	51.8
3	21	68	165	24.977	2	3	2	0								70.6	70.1	70.2	69.8	71	69.8	69.8	70	68.6	67.6	67.7	68.6	69.3	69.6	72.2	71.2		71.1	71.8	71.5	71.3	72.1	71	70.9	70	70	70	69	69	70	68.7	69.4	53	68.1
3	20	51	168	18.0697	4	1	2	1								54.6	54.6	56.3	57.3	56.7	56.6	57.1	57.7	57.2	57.9	56.8	58.3	57.8	57.6	59.6	56.6		57.9	58.9	57.1	57.5	58	57.7	56.8	56.3	56.5	58.2	56.1	58.8	58	57.7	57.3	57	57.2
5	22	62.1	175	20.2776	9	1	2										62.2	62	62	62	63.3	63.3	63.3	63.3	63.3	64.7	64.7	64.7	64.7	64.7	64.7	64.7	64.7	64.7	64		63.5	63.5	63.5	64.4	64.4	64.4	64.4		64.4	64.4	64.9	64.9	64.9
1	21	59.9	174	19.7846	3	3	2	1									58	58	58.2	58.2	58.2	58.2	58.2	58.2	58.1	58.2	57.9	61.8	62.3	61.2	62.1	62.8	62.1	62	62.1	62.1	62	61.3	61.5	61.4	61.7	61.2	61.5	60	60.2	61.8	61.5	60.4	61.6
1	21	51.7	166	18.7618	2	1	2	0																	51	51	51	51	51	51	51	52.2	52	52	52	52	51.7	51.6	51.8	51	51.7	51.9	51.7	51.9	51.7	51.7	51.4	51.7
1	21	52	162	19.8141	2	1	2	0									53	53.4	53.4	53.6	53.2	53.4	53.2	52.8	53.2	53.1	52.9	51.5	52.6	52.6	52.5	54	54.6	54.6	54.7	54.1	54.2	58.3	54.8	55.9	55.9	55.3	55.4	54.6	54.3	54.6	54	55.6	58.9
1	22	56.5	166	20.5037	3	1	2	1																				56	55.4	53.5	54	55.1	55.4	55.2	55	54	58	58	58.6	58.1	57.4	56.7	58.7	57.1	58.2	58.8	57.3	57.6	59.3
1	21	58.3	171	19.9378	4	1		1									58	57.8	58	58		58	58	58.1	58.4	58	58	57	57	57	57	57	57	57	57	57.2	57	57	57	59.3	60	60.3	60.2	60.3	59	59	60.2	60.5	60
1	21	60	161	23.1473	6	1	2	0									62	62.4	62.3	62.3	62.4	62.3	62.2	62.2	62.3	62.3	62.3	60.1	59	59.5	58.9	59	59.1	59	59.1	59.1	59.1	59.4	60.5	59.6	59	56.6	59.4	59.1	59	59.4	59.2	59.3	59.3
1	21	55.5	175	18.1224	1	1	1	0																			56	56	55	54	55	56	56	56	56.8	56.1	56	55	56.3	56	55	55	56	54	55.9	55.3	55	55.3	55.9
5	21	56	164	20.8209	3	1	2	1									56	55.6	56	56	58.2	58.2	58.2	58.2	58.2	58.8	58.6	58.6	58.6	58.6	58.6	58.6	58.6	58.6	58.6	58.6	58	58	58	57	57	57			57	57	57.9	57.9	57.9
3	21	55	162	20.9572	3	1	3	1								55.2	56.1	56.3	56.2	55.9	55.7	56	55.8	55	54.2	54.6	56.4	55	56	55.3	55		55	55.1	55.5	55.8	56.3	54.5	55.2	54.3	55.3	55.5	54	54.5	54	55.3	55.3	55.3	55.4
3	23	50	163	18.8189	6	1	2	0								50.2	50.2	51.3	51	51.7	50.5	50.3	51.4	50	49.7	50.4	52.2	52.1	51.4	52.2	52.4		51.9	52.9	53.2	52.3	52.2	51.8	51.6	51.3	51.3	52.6	51.4	51.5	52.6	51.1	52	52	51.7
5	26	55.6	170	19.2388	9	3	1										55.6	55.6	55	55	54	54	54	54	54	58.8	58.8	58.8	58.8	58.8	58.8	58.8	58.8	58.8	58.8		54.3	54.3	54.3	54.3	54.3	54.3	54.3		54.3	54.3	54.6	54.6	54.6
1	21	60	184	17.7221	6	1	1	0																				59	59	59.2	58.7	58.7	58.7	60			61	61	61.4	61.1	60	60	60	60	60.6	60	60.4	60.4	60.1
1	22	53	170	18.3391	6	1	2	0									53	53	52.7	53.4	52.8	53.2	53.2	53.2	53.2	53.2	53.1	52.2	54.5	54.5	54.2	54	54.4	54.4	54.1	53	53.5	54.5	55	55.4	54.4	55.4	55	54.6	54.5	53.6	54.3	54.7	54.7
5	21	60	169	21.0077	3	1	1	1									60	60	60	60	63.7	63.7	63.7	63.7	63.7	63.3	63.3	63.3	63.3	63.3	63.3	63.3	63.3	63.3	63.3	63.3	62.5	62.5	62.5	63.5	63.5	62.5	63.5		63.5	63.5	63.5	63.5	63.5
5	21	55	166	19.9594	3	1	2	1									55	55	55	55	57.3	57.3	57.3	57.3	57.3	57.7	57.7	57.7	57.7	57.7	57.7	55.7	57.7	57.7	57.7		58.4	58.4	58.4	58.1	58.1	58.1	58.1		58.1	58.1	57.9	57.9	57.9
1	21	65.3	172	22.0727	9	1	2										65	65	64.8	65.2	65.2	65.3	65.2	65.3	65.2	65.2	65.2	66	65.5	66.2	66.3	66.6	66.2	66.8	66.5	66.6	66.5	66	65	65.3	66	66.3	65.2	65.3	65	65	65.8	66.1	66
1	21	55.5	178	17.5167	6	2	2	0																														56.1	56.1	56	56.1	56.1	56	56.6	56.2	56.2	56.6	56.7	56
3	21	46	164	17.1029	4	1	1	1								47.6	47.9	48.1	48.2	48.8	48.5	49.7	48.6	48.3	47.6	47.4	49.6	50.1	49	49.5	48.8		50	51.1	50	50	50	49.4	49.4	50	51.9	50.8	49.8	49.5	49.5	50.2	50.3	51.3	51.1
1	22	53	165	19.4674	6	1	2	0									54	54.2	54.1	54.3	54.5	54.3	54.5	54.2	53.9	54.1	54.2	54	53	53	54	54	54	54	54	54	54	54	54	54	53	53	53	53.1	53	53	53	53	53
1	21	68	163	25.5937	7	3	2	1									68	68.2	68	68	68.1	68	68	68.1	68.1	68														65	65.5	65.5	65.9	65.7	65.5	62.9	63	63.5	63.5
5	21	70	175	22.8571	1	1	2	0									70	70	70	70	71	71	71	71	71	73.4	73.4	73.4	73.4	73.4	73.4	73.4	73.4	73.4	73.4		72.3	72.3	72.3	73.7	73.7	73.7	73.7		73.7	73.7	73.8	73.8	73.8
5	21	53	163	19.9481	4	1	2	1									53	53	53	53	55	55	55	55	55	56	56	56	56	56	56	56	56	56	56	56	55	55	55	54.6	56	54.6	54.6		54.6	54.6	56.4	56.4	56.4
1	21				7	3	2	1									48	51	51.4	51.3	51.2	51.3	51.3	51.3	51.2	51.2	51.2	50.5	50.5	50	49.7	49.5	50	50	50	50	50.5	54	50.4	52	50.2	50.2	50.2	50.4	50.4	50	50.4	50.4	51.2
3	21	55	173	18.3768	7	1	1	1								56.5	57.4	57.6	57.7	57.4	57.5	58.1	58.6	58.8	57.9	58.4	60	59.5	59.1	59.1	58		59.3	60.1	59.6	60	59.3	59.5	58.4	59.1	60.3	60.3	58	59.1	59.2	59.3	60.3	60.2	59.7
3	21	48	168	17.0068	9	2	2									50.1	50.3	50.3	50.1	51.3	50.9	51.6	51.7	52.4	50.5	50	50.9	51.2	50.5	51	52.5		52.4	51.9	52.4	52.6	53.1	52.6	52.2	51.9	53.2	52.1	52	52.3	53.2	51.9	52.1	53.7	52.2
5	21	54	166	19.5965	1	3	1	0									54	54	54	54	55.2	55.2	55.2	55.2	55.2	56	56	56	56	56	56	56	56	56	56	56	57.4	57.4	57.4	56.7	56.7	56.7	56.7		56.7	56.7	57	57	57
1	21	51.3	172	17.3405	6	1	2	0									54	54.2	54	54.2	54	54	54	54	54	54	54	51	51	51.2	51	51.2	51	51	51	51	51.8	52.1	52.3	52.1	52	52	51.8	52	52	63	51.7	51.8
3	22	54	157	21.9076	3	1	2	1								52.6	53.1	53.8	53.6	53.4	53.6	53.9	53.3	53	52.2	52.4	52.9	53.4	53.7	53.4	53		53.4	54.3	53.5	54	54.7	53.4	54.3	53.9	54.5	54	54	53.9	54.1	53.3	54.3	54.3	53.6
3	22	45	164	16.7311	2	1	3	0								46.9	46.4	47.3	46.9	47.9	47	47	48.1	47.8	46.5	47.3	48.5	49.1	48.5	49.5	50		50.6	51.7	52.1	50.8	51.2	50.5	50.5	49.5	49.5	50.7	50.1	50.5	51.3	50.2	50.6	52.9	50.8
5	21	46	165	16.8962	9	3	2										46	46	46	46	47.5	47.5	47.5	47.5	47.5	47	47	47	47	47	47	47	47	47	47	47	47	47	47	47.9	47.6	47.6			47.6	47.6	47	47	47
1	26	85	178.7	26.6177	6	1	1	0									87	87.2	87	87	87	87	87	87	87.1	87	87	83	83	83	83	83	83	83	83	80	83	83	83	83.1	82.3	81.2	81.4	81	55.7	81.4	81.4	81.2	81.3
3	20	56	167	20.0796	3	1	2	1								57	56.6	57.8	57.3	58.2	57.8	57.8	58.4	57.2	56.4	56.7	58.3	58.7	57.6	57.6	58.3		58.6	58.8	57.5	58.8	58.4	58.9	57.7	57.5	57.5	58.6	56.4	59.8	59.3	58.5	59.1	59.4	58.8
1	21	55.1	173	18.4102	8	1	2	0									56	56	56.4	56.7	56.2	56.2	56.2	56.2	55.9	55.9	55.8	55	55.9	55.1	56.1	55	55	55.9	55.4	55	57.1	57.6	57.2	57	56.8	56.7	56.5		56.5	57.8	58.1	58.1	58
5	21	56	170	19.3772	3	2	1	1									56	56	56	56	57	57	57	57	57	57.8	57.8	57.8	57.8	57.8	57.8	57.8	58.8	57.8	57.8	57.8	58.7	58.7	58.7	59.2	59.2	59.2			59.2	59.2	60.7	60.7	60.7
1	22	51	165	18.7328	3	3	2	1																	51		51	51	51	51	51	51	52	52	52	52	57	57	57	55	55	55	56	56.2	56	55	55	56	56
1	21	49	166	17.782	8	3	1	0									49	49	48.8	49.3	49.3	49.2	49.3	49.2	48.8	49.5	49.3	50	50	50	50	50	52	52.2	50	51.2	50.2	50.1	50	50.2	50	50	50.7	50.7	50.7	51.1	52	51.8	52.4
1																	53	53	53.4	53.4	53.4	53.4	53.2	53.2	53.2	53.3	53.2	60	60.1	59.5	60	60	58.8	58.3	58	58	58	55	58.8	60.4	60	60	60	59	60	59.1	59.1	58.1	58.1
1	23	60.2	181	18.3755	6	1	2	0									57	57.4	57.2	57.3	57.2	57.3	57.2	57.2	57.2	56.9	57.2	60.1	61.4	61.4	61.5	64.2	62.5	62.2	62.1	62.1	62.1	61.7	62.6	61.4	62.5	61.7	61.5	61.4	61.1	61.7	61.8	62.5	61.9
1	21	53.8	168	19.0618		3	1																						51.5	50.9	53	51.1	52	51.6	52	52	51	51.4	52.7	52.1	52	52	53	53	52.8	52.9	51.3	52.4	52.1
1	21	53.6	172	18.1179	6	1	2	0									54	54	53.6	54.2	54.3	54.3	54.5	54.2	53.8	54.1	54.2	55.1	55.4	55.9	55.6	55.7	56	55.3	55.5	55.7	55.2	56.1	57	57.8	57.8	57.2	56.2	56.2	57.3	57.6	56.9	57.2	57.3
3	21	69	162	26.2917	3	1	1	1								67.9	68.1	69	61.6	68.8	67.8	67.5	67.5	66.9	65.8	65.8	67.4	67.6	94.6	67.9	68.2		67.5	68.5	67.3	67.3	67.5	67.1	66.3	65.5	65.5	66.5	65.4	64.4	64.9	63.9	64.6	64	63.9
5	24	50	165	18.3655	2	1	2	0									50	50	50	50	49.9	49.9	49.9	49.9	49.9	51.8	51.8	51.8	51.8	51.8	51.8	51.8	51.8	51.8	51.8	51.8	52.7	52.7	52.7	55.4	55.4	55.4	55.4		55.4	55.4	52.6	52.6	52.6
1	26	78	171	26.6749	2	1	1	0									78.2	78	78.5	78.2	78.3	78.3	78.3	78.2	78.2	78.1	77.9	77.2	78	77.4	77	77	75.8	75	75	74.5	75	75	75	75	75.4	75.2	74.8	74.8	75	75.2	75.1	74.2	74.2
3	21	60	176	19.3698	6	1	1	0								60.2	59.4	60.6	60.2	61.5	60.4	61.5	62.2	61	60.4	60.6	63.7	64.3	63.5	64	64.2		63.5	63.6	62.2	63.1	63.5	62.5	63	61.8	63.1	62.7	61.7	62.5	63.1	62.1	62.8	62	62.9
1	21	57	175	18.6122	3	1	1	1									56	57	56.6	57.4	57.3	57.3	57.2	57.2	57.1	57.2	56.7	57.7	57.5	58	57.5	57.5	57	57.6	57.7	57.5	57.9	57.5	57.7	57.8	58.7	58.2	57.5	58.2	58.3	58.5	59.3	58.9	59.4
5	21	50	162	19.052	6	1	2	0									50	49	50	50	52	52	52	52	52	54.1	54.1	54.1	54.1	54.1	54.1	54.1	54.1	54.1	54.1	54.1	54	54	54	54	54	54			54	54	54.3	54.3	54.3
1	21	64	167	22.9481	3	1	2	1																				52	52	50	50	51	51.8	52	51	52	52	54	54.6	55	55	55.4	55.4	55.8	55.4	55.4	55.5	56	56.1
5	21	52	170	17.9931	9	1	2										52	52	52	52	54.8	54.8	54.8	54.8	54.8	55.4	55.4	55.4	55.4	55.4	55.4	55.4	55.4	55.4	55.4	55.4	56.3	56.3	56.3	56.2	56.2	56.2	56.2		56.2	56.2	57.4	57.4	57.4
1	21	58	165	21.3039	6	1	2	0									58	58	58.2	58.6	58.4	58.2	58.2	58.3	57.8	57.8	57.9	59.3	59.3	59.2	59	59	59.3	59.7	59	59	58	60	61.7	61.2	61	61.8	60.5	60.2	60.1	61.1	61.2	60.8	62.4
3	22	49	166	17.782	9	1	1									52.2	52.6	52.6	53	53.9	53.1	53.9	53.9	53.5	52.2	54.9	54.5	54.4	54	54.2	53.8		55.6	55.3	55.3	56	55.3	55.4	55.2	56.9	57.6	57.5	56.5	55.5	56.1	56	56.2	56.1	57
1	22	54.2	170	18.7543	6	1	1	0										54.1	54	54	54	54.1	54.1	54	54	54	54	54	54.1	54	54	54	54	54	54	54	54	54	56.3	56	56.1	56.1	56	56	55.9	56	56	56.2	56.2
1	24	56.5	160	22.0703	6	1	1	0									57	57	57	57	57	57	57.1	57	57.1	57.1	57												53	55.9	55.3	55.4	55.9	55.4	55.7	56.2	56	56.7	56
1	21	52.5	171	17.9542	6	1	2	0									56	56.3	56.1	56.1	56.1	56	56.1	56.1	56	56.1	56						55.1	55.2	55	55.5		54	54	53	52.3	54	54	54	55	55		55	55
1	21	61	171	20.8611	3	1	1	1									70	69.6	70.1	70	70	69.9	69.5	70	70	70.1	70																		62	64		64.5	64
5	22	53	162	20.1951	2	1	2	0									53	52	53	53	54.9	54.9	54.9	54.9	54.9	57.6	57.6	57.6	57.6	57.5	57.6	57.6	57.6	57.6	57.6	57.6	57.9	57.9	57.9	58.3	58.3	58.3			58.3	58.3	58.2	58.2	58.2
1	21	50.5	160	19.7266	6	1	1	0									50	50.1	50.1	50		50	50.1	50	50	50	50	50	50.4	50.6	50.4	50	50	50	50	50	50	50	51.5	53.4	52.7	55.2	55.2	55.1	55.2	54	54	54.2	54
3	21	59	181	18.0092	2	1	1	0								61.7	62.2	62.1	62.6	62.6	61.9	63.4	63	63.3	65.2	62.1	64	63.1	63	63.3	62.8		65.5	65.9	64.8	65	65.6	65.4	64.5	65.3	66.5	66.3	66	64.5	64.2	65.8	65	66.1	66.6
1	21	91.6	163	34.4763	6	3	2	0																				76	76	76.1	76	76	76	76	76	76	77	77	78	78.5	79.2	79	79.5	79.6	80	80	80	80	80
1	23	53	162	20.1951	3	3	1	1									54	54	53.8	54.2	54.4	54.3	54.2	53.9	54.2	54.1	54.1	53	53.1	53	53.5	53.1	54.1	54.1	54.1	54	54	54.4	54.9	55.1	54.9	54.7	54.9	54.6	55.3	55.3	55.2	54.1	55.4
5	21	51.2	165	18.8062	9	1	3										51.2	51	51.2	51	56	56	56	56	56	56.3	56.3	56.3	56.3	56.3	56.3	56.3	56.3	56.3	56.3	56.3	54.5	54.5	54.5	54.6	54.6	54.6	54.6		54.6	54.6	55.2	55.2	55.2
3	21	57	168	20.1956	7	1	1	1								53.6	57.1	57.5	57.2	58.1	56.6	57.4	58.2	56.8	56.4	56.2	57.6	57.9	57.1	57.4	57.8		57.7	59.3	58.5	58.4	58.6	58.1	57.8	57.4	59.1	58.4	57.7	58	58.5	58.1	57.7	56.6	57.3
1	21	50.5	172.3	17.0106	6	3	2	0									50	50	50	50	50	50	50	50	50	50	50												50	50.3	50.7	50.3	50	50.3	50	50.3	52	52	51
1	24	63	168	22.3214	2	3	1	0									56	56	56	56	56	56	56.3	56	56	56	56	62	62	62	62	62	62	62	62	61.4	61.3	61	61.2	61	63.5	60.5	60.5	60.5	61	61	60.5	60.5
2	21	55	167	19.721	7	1	2	1								60.2			60					59	63	59									61
3	21	67	160.5	26.0091	6	1	1	0								64.5	64.6	65.2	63.9	65	63.9	64.2	64.7	64.1	62.6	62.2	63.9	64.7	63.3	63.3	63.5		63.2	63.7	61.7	63	53.1	62.9	62	61.5	62.4	61.4	60.8	61	61.7	61.4	61.4	52.2	63.9
1																	50	50	50.4	50.4	50.3	50.3	50.2	50.2	50.1	50.2	50.1	50.2	50.4	50	50.2	50.2	50.3	50.6	51	51.2	51.5	50.6	51	51	51.7	52		51	51	51	51	51.3	52
1	21	55.9	170	19.3426	7	1	2	1									55	55.2	55	55.3	55.2	54.6	55.2	55.2	54.8	55.2	55.2	56	57	57	57	57	56.1	55.5	55.8	54.5	57.7	57.4	57.9	57.6	56.4	58	58.7	59	58.6	57.9	58.5	57.5	58.2
1	21	53.3	171	18.2278	2	3	2	0									50	50.2	50	50	50	50	50.3	50.1	50.3	50	50	53.2	53.1	50	50	50.1	50.8	51	50	54	54	54	53.6	54.1	55	53.9	53.9	54	53.5	53.4	53.4	53.5	53.7
1	21	53.6	175	17.502	6	1	2	0																				53.4	53	53	53	53	53	56.4	56	56	56	56	57.5	55	55	56.8	56.8	56.7	55	57.1	57.1	57
1																																														64			66
5	21	51.1	165	18.7695	6	1	2	0									51.1	51	51	51	54.9	54.9	54.9	54.9	54.9	54.6	54.6	54.6	54.6	54.6	54.6	54.6	54.6	54.6	54.6	54.6	53.3	53.3	53.3	54.6	54.6	54.6	54.6		54.6	54.6	56.2	56.2	56.2
1	21	62.1	169	21.7429	1	1	1	0																				61.4	61.1	61.1	61.1	61.3	61	61.3	61.4	61.4	60.1	62	64	65	65	62.8	63	65	65.8	65.8	66	66
1	21	57.5	163	21.6418	6	1	2	0									58	58	58.2	58.4	58.2	58.3	58.2	58.2	58.2	58.1	58.1	56	56.5	56	56	56	55	56	55	55	56	54.1	53	55.5	55.3	55	54	56	54.5	54.4	54	55	53.8
5	21	53	174	17.5056	7	1	2	1									53	53	53	53	57.5	57.5	57.5	57.5	57.5	58	58	58	58	58	58	58	58	58	58	58	58.5	58.5	58.5	59.1	59.1	59.1	59.1		59.1	59.1	59.1	59.1	59.1
1	23	58.1	176	18.7565	2	1	2	0									53	53	53.1	53	53	53	53.3	53	53	53	53	57	57	57	57	57	57	57	57	57	57.5	57.4	58.8	58.2	57.8	56.5	56.2	59	56.8	57.3	57	57.8
1	22	49	163	18.4425	6	1	2	0									50	50	50.4	50.5	50.1	50.5	50.2	50.2	50.2		50.2	52.2	52	52	52	52	52	51.7	52.1	52.2	53	53	54	52.4	54	54		54	54	54	54	54	54
1	27	49.1	168	17.3965	2	2	2	0									49	49	49.5	49.7	48.8	49.2	49.2	49.2	48.7	49.2	49.2	52	51.9	51.5	51.4	51	52	51	55	56	53	53.5	53.4	53.7	54.5	53.8	53.9	53.9	52.9	52.7	52.7	53	54.3
1	21	48.2	169	16.8762	1	1	1	0																				48.9	48.5	48.5	48.6	48	48	48	48	48	48.2	48.3	48.6	49	48.1	47.9	47.9	48.1	48	48.7	48.7	48.7
5	20	48	166	17.4191	3	1	1	1									48	47	48	48	48.7	48.7	48.7	48.7	45.7	50.1	50.1	50.1	50.1	50.1	50.1	50.1	50.1	50.1	50.1	50.1	50.5	50.5	50.5	51.7	51.7	51.7			51.7	51.7	52.4	52.4	52.4
1	21	54			6	1	2	0									52	52	52.5	52.4	52.4	52.6	52.5	52.3	52.1	52.1	52.3	54.2	57.1	57.5	56	56	56.2	57.9	57	57.3	56.8	55.7	58.7	58	58.1	58.7	58	58.7	58	58.2	58	58	59.2
1	21	50.3	167	18.0358	9	1	2										50	50.2	50.1	50	50.1	50	50.3	50.2	50	50	50	53	52	52	52	52	52	52	52	52	52	52	52	52	52.2	53	59	52	52.4	53	53.3	53.3	53.3
5	20	58	170	20.0692	3	1	2	1									58	58	58	58	60.6	60.6	60.6	60.6	60.6	59.9	59.9	59.9	59.9	59.9	59	59.9	59.9	59.9	59.9	59.9	61.1	61.1	61.1	62	62	62	62	62	62	62	63.2	63.2	63.2
3	21	50	162	19.052	7	1	2	1								52.2	52.6	52.5	53	52.4	53.3	54.6	54.8	54.1	56.7	53.2	54	54.3	54.1	53.7	53.4		54	54.1	54.4	54.4	55	55.4	53.5	54.8	55.1	54.9	53.9	53.5	54.9	54.7	54	54.7	57.7
1	22	58.1	171	19.8694	9	1	3																					55.4	55	55	54.8	54.5	54.5	54.5	54.5	54.6	54.5	54.4	55.2	58	58	58	58	58		58	58	58	58
3	22	58	167	20.7967	6	1	2	0								58.9	58.4	58.6	58.2	58	58.5	58.6	58.7	58	56.6	58	58.2	59.2	59.2	54.1	59		60.9	60.2	60.4	59.7	59.1	59.3	58.6	58.6	59.3	58.7	57.4	58	59.1	58.8	60.2	58.7	57.8
1	21	43.8	160	17.1094	6	3	2	0									43	43.8	43.6			43.2	43.1	43.1			43.2	43	44	44.9	44	44	44.9	46	44	44.1	45	44	44	45	45	45	45	46	45.3	45.8	45.5	46	45
5																	56	56	56	56	59	59	59	59	59	60.9	60.9	60.9	60.9	60.9	60	60.9	60.9	60.9	60.9	60.9	60.1	60.1	60.1	60.7	60.7	60.7			60.7	60.7	61.3	61.3	61.3
1	22	52	168	18.424	1	1	2	0									49	49	49.2	49.4	49.6	49.2	49.3	49.3	49.2	49.2	48.9	51	51.4	52.1	52	52	52.3	52.2	52.2	53	52.2	52.4	52.4	52.1	52.3	52	53	52.1	53.2	54.2	54	54.9	54
1	21	66.4	185	19.401	6	2	2	0									64	64	63.7	64.2	64.2	64.3	64.2	64.2	64.3	63.9	64.1	64	66	66	66.2	65.8	65.9	63.5	64	65.4	87	64.5	65.5	65.5	66.9	65.4	65.5	65.5	65	66.5	65.4	65.5	65.7
1	21	51.6	170	17.8547	6	2	1	0																				51	51	51.1	51	51	51	51	51	51	50.3	51.3	52.4	53.1	52.3	51.3	51.3	52.3	51.6	51.6	51.5	52
1	21	53.7	175	17.5347	6	1	1	0									50	50	50.2	50.2	50.2	50.2	50.4	50.4	50.1	50.1	54	54	54	54.7	54.2	54.3	53.4	54.3	53.7	54.3	54.8	54.7	54.8	54.8	53.2	54.3	54.8	54.8	54.8	54.3	54.9	55.2	54.9
1	21	49.9	164	18.5529	8	2		0									51	51.1	51.2	51.2		51.1	51.3	51	51.2	51	51	53	53	53	53	53	53	53	53	53.8	53	53	53	55	55	55	55	55	55	55	55	56
1	22	57.4	165	21.0836	6	3	1	0									53	53.2	53.2	53.4	53.3	53.2	53.2	53.2	53.2	52.7	53.2	52.5	53	53	53	53	53.7	52.6	52	52.4	50	53.6	53.6	53.9	54	53.5	53.1	53.1	53.4	59	54	53.8	53
1	22	51	170	17.6471	1	2	2	0									49	49	49.3	49.4	49.2	49.4	49.5	49.2	49.2	49.2	48.8	52	69.3	53.4	53.4	56.6	53.4	53.4	53.9	53.5	53	53.2	53.4	53.3	54.5	54.2	54.4	54.4	54.3	54	54.2	54.4	54.3
5	21	57.7	179	18.0082	9	1											57.7	57	57	57	63.6	63.6	63.6	63.6	63.6	64.2	64.2	64.2	64.2	64.2	64.2	64.2	64.2	64.2	64.2	64.2	64.3	64.3	64.3	60.6	60.6	60.6			60.6	60.6	66.3	66.3	66.3
1	22	50	165	18.3655	2	3	2	0									51	51	51.2	51.6	51.2	51.3	51.2	51.2	51.3	51.2	51.1	51	50.1	50.1	49.9	49	49.9	49.7	49.8	49.7	49.4	49.7	51	50	57	50.4	50.5	50	50.2	50.2	50	50.5	50.5
2	21	66	168	23.3844	3	3	1	1								65		67	67		63	65		65	63	64
2	21	60	172	20.2812	1	1	1	0								58.1			57.7					57	57	57.5									59.6			59.6
2	21	69.1	172	23.3572	3	3	2	1								70.3		70.1	70					68	69	69									69.2			69.2
3	24	50	164	18.5901	3	1	1	1								52.8	52.9	53.1	52.4	52.5	52	54.6	52.9	52.8	51.3	51.4	52.3	52.9	53	53.5	52.9		52.9	53.3	52.8	54	54.4	53.3		53	53	53.3	53.6	53.2	53.2	53.3	53.2	52.9	53.9
2	21	67	171	22.913	9	1	2									63.1		61.2	62		56			61	60	61									65.5			65.5
2	21	65	170	22.4913	3	1	2	1								60		63	63		58	60		60	58	59									60.3			60.2					69.7
1	23	48.3	161	18.6335	4	1	2	1																				46	47	47	47	47	47	47	47	47.1	47.1	47.2	49.9	49.9	51.7	50.9	51.1	51	51.5	51.5	52.2	53.7	52.5
1	21	53	170	18.3391	6		2	0									53	53	53.4	53.4	53.4	53.3	53.5	53.2	52.9	52.8	53.2	53.8	53.5	54.5	54.4	54.4	55.2	54.2	55.9	55.2	54.7	54.9	54.5	55	57.5	56.5	54.5	54.5	54	56.8	56.8	58.1	57.5
1	21	56.5	166	20.5037	7	1	2	1																				54	54	54	53.8	53.8	53.8	53.8	53.8	53.8	55	56	57	57	58	57.1	58	58	58	59	59	59	59
3	22	52	165	19.1001	2	1	2	0								53.5	53.6	53.7	53.9	54.4	53.7	54.9	54.9	54.4	52.8	52.9	53.9	53.4	53.4	53.6	53		54.6	53.4	53.6	54	54.2	53.4	54.2	53	53.1	53.6	51	52.2	52.1	53.1	53.1	52.2	59.4
2	21	58	166	21.048	3	3	1	1								61		61	61					59	60	60									59.9
2	21	69	167	24.7409	5	1	1	1								53		53	53		51	53		53	50	52									53.7			53.7
2	21				3	1	2	1								88.1			90		55			88	89	89									87			87
2	21	60	167	21.5139	2	1	2	0								90			90		55			88	89	89									80			80
3	21	66	166	23.9512	4	1	2	1								52.7	63.7	63.9	64.8	64.6	64.3	64.7	64.3	64.4	63.1	64.1	64.9	65.5	64.7	65.2	65		66.8	66.3	64.9	65.9	66.3	65.4	65.4	65.5	65.6	65.3	65	64.8	65.2	65.3	66.3	66.3	65.1
2	21	65	170	22.4913	7	1	1	1								89.2			84.7					83	84	84									81.3
2	21	56	166	20.3223	3	3	2	1								65.9		56.9	56.9					55	55	56									56.4
2	21	65	175	21.2245	7	1	2	1								80.1			80					78	79	79									69.8
2	21	66	167	23.6652	9	3	2									75.1			70		55			68	69	69									71			71
2	21	65	180	20.0617	2	1	2	0								75.5			70					68	69	69									73
2	21	66	171	22.571	7	1	1	1								73		73	73		70	73		73	70	72									70.3			70.3
2	21	55	161	21.2183	3	3	1	1								54		54	54		51	53.5		54	53	53									50.8			50.8
2	21	75	174	24.7721	5	3	2	1								61		66	66		64	66		65	64	65									63.5			63.4					63.5
2	21	56	162	21.3382	7	1	2	1								60.1			61.6					61	61	62									61.9			61.9
1	21	61.4	170.6	21.0965	6	1	1	0																				60	66	60	60	60	60	60	60	60.4	60	60	60	61	61	61.2	60.8	60.5	60.9	60.3	61.8	61.8	61
2	21	53	169	18.5568	3	3	1	1								62.1			61.7					60	60	61									62.8			62.8
2	21	56	167	20.0796	3	3	1	1								60			64					58	59	59									60
3	21	53	166	19.2336	3	1	3	1								51.5	50.8	51.2	51.5	51.8	51.6	51.1	50.7	50.8	50.4	50.9	52.8	53.3	51	51.2	57.4		54.4	52.9	51.6	52	51.4	51.6	51.1	51.4	52.9	52.2	51.3	50.1	51.2	51.5	51.3	52.7	53.3
2	21	55	164	20.4491	1	1	1	0								60			60		55			58	60	59									60			60
1	21	66.3	171	22.6736	6	3	1	0									68	67.2	68	68.1	68	68.1	68	67.8	68	68.1	68	60	66	66	66	66	63	66	66	66.7	66	66	66	64	64	66	65	64.9	65.8	65.8	65	65	65.5
2	21	56	171	19.1512	1	3	2	0								56.5			54					53	53	54									56.6
2																95			95		90	94.5		95	93	93									92.5			92.4
3	23	50	167	17.9282	9	1	2									52.2	51.8	52.4	52.1	52.3	52	51.9	52.1	51.8	50.9	50.7	52.6	52.8	52.4	53.1	53.5		53.4	54.5	54.4	54	54.2	53.7	53.5	53.3	52.4	54.9	53.1	53.5	54.7	54	54.5	60.3	69.9
2	21	56	169	19.6072	7	3	1	1								53		52	53		51	53		53	52	52									52			52.1
2	21	53	168	18.7783	3	1	2	1								52.1			60					50	51	51									57
2	22	66	173	22.0522	7	1	2	1								65			65		62	65		65	64	64									65			65
2	21	60	168	21.2585	3	3	1	1								55			56.5		61	64		64	63	63									59.1			59.1
2	21		165		1	1		0								65			36.5		60	63		64	63	63									60.3			60.3
3	21	53	166	19.2336	3	3	1	1								52.3	52.7	52.4	52.4	52.3	52.4	52.7	52.5	52.4	50.9	51.7	52.1	52.4	51.4	51.6	51		52.8	53.5	52	52.5	53.2	51.4	51.2	51.8	52.1	51.9	50	50.3	50.1	50	50.2	50.1	51.6
2	21	54	166	19.5965	7	1	1	1								60			63		60	63		63	60	62									57.7			57.7
2	23	56	170	19.3772	2	1	2	0								60			59		57	60		60	59	59									56.2			56.1
3	24	50	171	17.0993	6	2	1	0								49	49	50	49.3	50.9	50.1	50.3	50.5	49.3	48.4	48.5	50.4	50.8	49.8	50.2	50.6		51.2	51.8	49.8	51.1	50.9	81.4	49.6	49.6	49.6	51.9	50.6	56.9	51.9	51	52.1	57.9	57
2	23	65	169	22.7583	3	1	1	1								60		58	60		58	60		60	58	59									62.7			69.7
3	21	58	165	21.3039	8	1	2	0								58.5	58.2	59.3	58.6	60	58.4	58.7	59.3	58.7	57.5	57.8	59.1	59.6	59	59.1	59.3		58.5	59.1	58.6	59	59.3	58.6	58.7	58.7	59.2	59.4	58.7	58.5	58.9	58.4	58.1	57.2	58.3
2	21	70	171	23.939	7	1	1	1								55.2			55		52	55		55	53	54									60			60
2	21	60	168	21.2585	3	1		1								54			53.4		51	54		54	52	53									58.8			58.8
2	21	58	167	20.7967	3	1	1	1								57			35.2		51	54		54	52	53									57.8			57.8
2	21	85	179	26.5285	8	3	2	0								108		107.3	107		103	107.5		105	105	107												106.7
2	21	54	173	18.0427	7	1	1	1								64.2			64					62	63	64									61.9
2	21	53	166	19.2336	3	3	2	1								61	55	66	66		60	61		61	59	60									62			62.2					62.2
2	21	62	170	21.4533	7	1	1	1								69			59		57	60		60	59	60									58.6			58.6
2	21	66	174	21.7994	1	3	1	0								73		67	73		70	73		73	70	70									71			71
2	21	60	165	22.0386	3	1	2	1								55.2		55.1	56					60	65	65									58.7
2	21	58	162	22.1003	7	1		1								54			54.3		54	61		61	60	60									57			57
2	21	53	163	19.9481	3	1	2	1								58.2		58	59					59	67	65									55.6
2	21	61	172	20.6193	3	3	1	1								77		66	76.4		74	77		77	75	75									75.7			75.7					75.7
2	21	56	176	18.0785	4	1	2	1								82.3			56					60	67	65									73
2	23	54	164	20.0773	2	1	2	0								57		56.5	57		55.9			56	55	63									57.5			57.5
2	21	60	163	22.5827	7	1	1	1								68		55	67		65	67		67	65	65									63.5			63.4
2	21	63	163	23.7118	3	1		1								52			53		55			56.5	64	65									50			50
2	24	70.2	169	24.579	7	1	1	1								76.1			67.3					54	65	67									75
2	21	60	171	20.5191	9	1	1									60.5			61		54			53	66	66									65.2			65.2
2	21	63	167	22.5896	3	1	2	1								65.1			54.1		54.5			51	65	65									64.2			64.2
2		57	165	20.9366	3	3	2	1								52.1		36.3	52					50	52	51									56.4			56.7
1	21	64			2	1	2	0									64	64	64.2	64.3	64.5	64.4	64.2	64.3	64.1	64.3	64.2	64.3	64.5	65	65.1	65	64	64.1	64	64	65	65	64	65.1	65.3	64.7	65.5	65.1	65.2	64.5	65.2	63.5	6
2	21	55	165	20.202	4	1	1	1								50			64.7		56			35.4	54	54									53.1			53.1
[truncated: 589 more columns]
